# Supplementary material for: Machine learning-informed and synthetic biology-enabled semi-continuous algal cultivation to unleash renewable fuel productivity
Source: Nat Commun. 2022 Jan 27;13:541. doi: 10.1038/s41467-021-27665-y (PMC8795378; doi:10.1038/s41467-021-27665-y)
Supplement: Supplementary file 6 — Source Data [file 41467_2021_27665_MOESM6_ESM.xlsx]

## Sheet: Figure 1
Sample #	R2 Scores		Measured GSV	Predicted GSV		Position	R-squared
1	0.986968		104	114.197		row1_col1	0.976978
2	0.996181		184	181.019		row1_col2	0.988816
3	0.996497		138	136.703		row1_col3	0.993627
4	0.978974		82	78.5768		row1_col4	0.996283
5	0.985258		85	93.7411		row1_col5	0.997411
6	0.978921		165	161.48		row1_col6	0.990901
7	0.984063		159	152.259		row1_col7	0.987065
8	0.984028		209	198.74		row1_col8	0.994192
9	0.981581		106	111.605		row1_col9	0.982677
10	0.977775		190	183.946		row1_col10	0.980924
11	0.986686		132	131.415		row1_col11	0.983779
12	0.988842		70	69.5487		row1_col12	0.989983
13	0.970804		70	75.3777		row1_col13	0.997169
14	0.960125		134	139.917		row1_col14	0.995868
15	0.968486		138	135.605		row1_col15	0.988768
16	0.959874		167	161.293		row1_col16	0.98995
17	0.965032		103	108.564		row1_col17	0.988871
18	0.968397		182	181.517		row1_col18	0.993492
19	0.954085		124	125.987		row1_col19	0.992175
20	0.931202		70	68.1395		row1_col20	0.979883
21	0.894833		70	76.9155		row1_col21	0.970319
22	0.938306		137	137.751		row1_col22	0.97176
23	0.943766		130	130.964		row1_col23	0.971629
			156	152.781		row1_col24	0.977994
			95	101.311		row1_col25	0.973499
			169	171.675		row1_col26	0.970056
			118	117.192		row1_col27	0.97009
			67	66.4314		row1_col28	0.981341
			70	71.9628		row1_col29	0.987876
			131	130.795		row1_col30	0.984372
			126	129.994		row1_col31	0.975668
			158	151.187		row1_col32	0.973276
			89	99.9334		row1_col33	0.961105
			169	165.97		row1_col34	0.945788
			117	119.635		row1_col35	0.978724
			63	62.5785		row1_col36	0.971361
			67	69.2052		row1_col37	0.972715
			132	132.051		row1_col38	0.977585
			125	122.749		row1_col39	0.99186
			153	155.846		row1_col40	0.958771
			89	101.793		row2_col1	0.996309
			172	166.556		row2_col2	0.988978
			118	117.375		row2_col3	0.992604
			66	66.7673		row2_col4	0.990212
			68	68.0497		row2_col5	0.997637
			131	136.413		row2_col6	0.997464
			127	123.82		row2_col7	0.996069
			155	151.977		row2_col8	0.998839
			91	104.009		row2_col9	0.996968
			172	167.461		row2_col10	0.996006
			118	114.917		row2_col11	0.995349
			64	65.8424		row2_col12	0.99173
			65	71.0391		row2_col13	0.995075
			131	128.06		row2_col14	0.996744
			126	130.507		row2_col15	0.998113
			154	147.836		row2_col16	0.998016
			91	100.687		row2_col17	0.996785
			174	167.001		row2_col18	0.996263
			117	118.65		row2_col19	0.996405
			65	64.5958		row2_col20	0.994846
			67	67.4113		row2_col21	0.994008
			134	132.211		row2_col22	0.995835
			132	129.633		row2_col23	0.996409
			151	148.478		row2_col24	0.997408
			94	100.241		row2_col25	0.993066
			173	169.053		row2_col26	0.993988
			122	117.477		row2_col27	0.995283
			65	64.7465		row2_col28	0.998159
			69	71.3929		row2_col29	0.997596
			134	126.559		row2_col30	0.993871
			130	134.001		row2_col31	0.993332
			153	144.51		row2_col32	0.991095
			95	108.139		row2_col33	0.988537
			173	166.454		row2_col34	0.984675
			121	114.783		row2_col35	0.992232
			66	66.7275		row2_col36	0.989424
			69	71.3072		row2_col37	0.992006
			134	127.388		row2_col38	0.989081
			130	129.101		row2_col39	0.992925
			153	146.586		row2_col40	0.987873
			95	107.105		row3_col1	0.997022
			172	167.39		row3_col2	0.983675
			121	114.166		row3_col3	0.993413
			66	66.8089		row3_col4	0.985583
			69	71.4521		row3_col5	0.998053
			134	127.786		row3_col6	0.995376
			130	129.83		row3_col7	0.997302
			153	147.858		row3_col8	0.997421
			95	107.648		row3_col9	0.996769
			172	167.417		row3_col10	0.997147
			120	115.225		row3_col11	0.996683
			67	67.1643		row3_col12	0.995828
			69	72.0872		row3_col13	0.996625
			134	129.923		row3_col14	0.996509
			130	131.314		row3_col15	0.996407
			153	148.051		row3_col16	0.996746
			94	96.6479		row3_col17	0.998516
			172	168.625		row3_col18	0.998898
			119	117.257		row3_col19	0.999631
			68	65.3891		row3_col20	0.999551
			69	69.5688		row3_col21	0.999606
			134	133.681		row3_col22	0.999185
			130	129.061		row3_col23	0.999374
			153	148.756		row3_col24	0.998676
			94	98.8202		row3_col25	0.998403
			172	169.895		row3_col26	0.999744
			119	119.187		row3_col27	0.999606
			68	65.3843		row3_col28	0.998689
			69	69.9839		row3_col29	0.998539
			134	130.09		row3_col30	0.997324
			130	127.841		row3_col31	0.99469
			152	150.854		row3_col32	0.992469
			96	107.403		row3_col33	0.997853
			173	170.209		row3_col34	0.997336
			119	115.003		row3_col35	0.998693
			69	67.6777		row3_col36	0.996184
			69	72.3661		row3_col37	0.999289
			134	127.546		row3_col38	0.999285
			130	128.448		row3_col39	0.994418
			152	146.026		row3_col40	0.992388
			99	98.7832		row4_col1	0.993872
			173	168.894		row4_col2	0.99067
			119	118.91		row4_col3	0.996865
			69	64.7934		row4_col4	0.99757
			69	72.3206		row4_col5	0.998841
			134	128.646		row4_col6	0.997064
			130	128.632		row4_col7	0.997871
			152	145.427		row4_col8	0.997814
			95	101.818		row4_col9	0.999125
			174	166.747		row4_col10	0.99888
			117	116.534		row4_col11	0.998638
			68	67.4654		row4_col12	0.999147
			70	71.8962		row4_col13	0.999198
			136	131.724		row4_col14	0.998657
			131	132.361		row4_col15	0.998333
			152	145.266		row4_col16	0.998139
			94	101.668		row4_col17	0.997488
			173	167.906		row4_col18	0.996269
			117	116.631		row4_col19	0.996614
			68	67.1879		row4_col20	0.996825
			70	71.1884		row4_col21	0.998673
			136	132.091		row4_col22	0.998426
			132	131.416		row4_col23	0.997207
			152	144.147		row4_col24	0.993504
			93	99.0677		row4_col25	0.996359
			173	167.004		row4_col26	0.997284
			117	115.326		row4_col27	0.999137
			68	67.2238		row4_col28	0.998917
			70	71.1311		row4_col29	0.99888
			136	131.966		row4_col30	0.997401
			132	131.177		row4_col31	0.993811
			151	141.57		row4_col32	0.987847
			92	95.8108		row4_col33	0.994665
			172	161.698		row4_col34	0.997472
			118	115.007		row4_col35	0.997606
			68	66.5005		row4_col36	0.998071
			70	69.8482		row4_col37	0.997887
			136	133.88		row4_col38	0.998834
			132	127.517		row4_col39	0.996006
			151	147.385		row4_col40	0.997303
			91	103.015		row5_col1	0.998328
			172	168.57		row5_col2	0.988019
			119	111.383		row5_col3	0.997279
			68	71.5827		row5_col4	0.999105
			70	76.2877		row5_col5	0.999006
			136	128.043		row5_col6	0.999144
			132	127.746		row5_col7	0.999362
			150	144.232		row5_col8	0.998922
			91	105.49		row5_col9	0.998461
			173	175.018		row5_col10	0.997724
			119	111.659		row5_col11	0.99743
			68	70.7362		row5_col12	0.997373
			70	76.8486		row5_col13	0.995685
			136	126.798		row5_col14	0.995762
			132	128.047		row5_col15	0.996345
			150	144.334		row5_col16	0.997922
			92	106.281		row5_col17	0.998861
			175	176.03		row5_col18	0.997797
			120	112.37		row5_col19	0.996356
			68	70.462		row5_col20	0.997761
			70	76.4289		row5_col21	0.998145
			136	127.174		row5_col22	0.997281
			132	128.244		row5_col23	0.997139
			150	144.694		row5_col24	0.995409
			92	100.118		row5_col25	0.997522
			176	164.773		row5_col26	0.997254
			120	119.322		row5_col27	0.99764
			68	66.0434		row5_col28	0.998195
			70	69.9646		row5_col29	0.99746
			136	134.325		row5_col30	0.996197
			131	127.5		row5_col31	0.997036
			149	145.239		row5_col32	0.994743
			93	106.201		row5_col33	0.997071
			176	175.271		row5_col34	0.996052
			117	112.593		row5_col35	0.997908
			69	72.6045		row5_col36	0.997169
			70	78.8572		row5_col37	0.998759
			135	127.99		row5_col38	0.997468
			134	128.934		row5_col39	0.997178
			151	144.168		row5_col40	0.996899
			93	105.946		row6_col1	0.994204
			178	174.842		row6_col2	0.978561
			117	112.427		row6_col3	0.995776
			69	72.736		row6_col4	0.998065
			70	78.9495		row6_col5	0.999127
			136	127.879		row6_col6	0.997658
			132	128.662		row6_col7	0.998124
			150	143.673		row6_col8	0.998115
			95	105.72		row6_col9	0.99602
			177	174.976		row6_col10	0.995439
			117	112.21		row6_col11	0.993706
			69	72.3535		row6_col12	0.994335
			70	78.5173		row6_col13	0.991329
			137	127.487		row6_col14	0.98931
			129	128.046		row6_col15	0.991123
			149	142.778		row6_col16	0.992811
			95	95.5732		row6_col17	0.995185
			172	161.513		row6_col18	0.992969
			118	117.85		row6_col19	0.993284
			68	65.8013		row6_col20	0.993199
			70	72.0128		row6_col21	0.992346
			137	133.538		row6_col22	0.99252
			126	122.601		row6_col23	0.993769
			148	138.155		row6_col24	0.994342
			95	95.5577		row6_col25	0.996297
			167	162.573		row6_col26	0.995804
			118	118.496		row6_col27	0.993806
			68	66.923		row6_col28	0.992369
			70	75.9842		row6_col29	0.993717
			136	132.52		row6_col30	0.994872
			126	121.853		row6_col31	0.995327
			146	138.122		row6_col32	0.995269
			94	104.085		row6_col33	0.99534
			166	164.909		row6_col34	0.993183
			118	112.867		row6_col35	0.992758
			68	68.8608		row6_col36	0.994939
			70	74.5295		row6_col37	0.996211
			135	129.185		row6_col38	0.999648
			129	124.784		row6_col39	0.995671
			144	135.912		row6_col40	0.99169
			92	103.803		row7_col1	0.998753
			172	165.084		row7_col2	0.974197
			118	113.339		row7_col3	0.993949
			68	71.1609		row7_col4	0.996575
			70	74.2049		row7_col5	0.99818
			133	128.594		row7_col6	0.992572
			132	125.424		row7_col7	0.993317
			143	135.851		row7_col8	0.995044
			91	108.305		row7_col9	0.994217
			178	178.011		row7_col10	0.996296
			119	113.871		row7_col11	0.99517
			67	72.2652		row7_col12	0.995821
			70	77.5763		row7_col13	0.994381
			131	125.822		row7_col14	0.99578
			134	125.013		row7_col15	0.994791
			143	138.002		row7_col16	0.995152
			92	108.238		row7_col17	0.997875
			178	179.579		row7_col18	0.99501
			121	113.526		row7_col19	0.994602
			69	71.8155		row7_col20	0.992829
			70	77.0258		row7_col21	0.993812
			135	124.577		row7_col22	0.996085
			132	123.5		row7_col23	0.997958
			139	135.86		row7_col24	0.997452
			90	108.121		row7_col25	0.993313
			178	167.706		row7_col26	0.996183
			119	115.861		row7_col27	0.992481
			66	67.2943		row7_col28	0.992754
			66	74.2596		row7_col29	0.99334
			138	129.023		row7_col30	0.995425
			136	126.344		row7_col31	0.998684
			139	135.752		row7_col32	0.995932
			94	107.078		row7_col33	0.992218
			178	172.751		row7_col34	0.994567
			120	124.659		row7_col35	0.994723
			67	66.2597		row7_col36	0.995987
			68	74.5084		row7_col37	0.993639
			137	132.534		row7_col38	0.998388
			128	119.846		row7_col39	0.998061
			138	124.46		row7_col40	0.995253
			96	107.865		row8_col1	0.98776
			179	173.398		row8_col2	0.982847
			121	118.841		row8_col3	0.996399
			65	65.733		row8_col4	0.998804
			67	73.4594		row8_col5	0.996824
			135	125.261		row8_col6	0.992688
			129	122.226		row8_col7	0.991968
			138	122.5		row8_col8	0.994272
			97	98.0897		row8_col9	0.995496
			181	176.257		row8_col10	0.995649
			121	118.726		row8_col11	0.993706
			66	67.3068		row8_col12	0.995441
			70	77.4152		row8_col13	0.996791
			132	126.897		row8_col14	0.99755
			131	121.431		row8_col15	0.995782
			136	127.57		row8_col16	0.99506
			106	104.811		row8_col17	0.993408
			184	186.594		row8_col18	0.99351
			122	121.556		row8_col19	0.995348
			66	67.8014		row8_col20	0.995401
			69	73.0071		row8_col21	0.996246
			132	120.348		row8_col22	0.998042
			133	120.934		row8_col23	0.996807
			139	116.9		row8_col24	0.996411
			111	114.413		row8_col25	0.992829
			187	185.631		row8_col26	0.99432
			128	123.276		row8_col27	0.998287
			67	70.0709		row8_col28	0.996322
			66	72.9563		row8_col29	0.99492
			126	128.679		row8_col30	0.995724
			127	121.863		row8_col31	0.994179
			138	126.042		row8_col32	0.993804
			104	114.924		row8_col33	0.994125
			188	178.716		row8_col34	0.996593
			135	131.084		row8_col35	0.994442
			83	78.4376		row8_col36	0.996187
			80	87.4114		row8_col37	0.993287
			162	152.014		row8_col38	0.994893
			154	151.729		row8_col39	0.998122
			182	173.959		row8_col40	0.992329
			108	116.44		row9_col1	0.985602
			190	185.44		row9_col2	0.983788
			133	134.996		row9_col3	0.994643
			67	66.4505		row9_col4	0.995655
			63	66.9763		row9_col5	0.992533
			129	130.248		row9_col6	0.991772
			123	125.691		row9_col7	0.995388
			153	152.334		row9_col8	0.992061
			112	111.606		row9_col9	0.993597
			195	190.48		row9_col10	0.991573
			127	123.708		row9_col11	0.991086
			54	55.8899		row9_col12	0.992884
			46	47.2005		row9_col13	0.990327
			84	94.0384		row9_col14	0.994223
			84	88.6607		row9_col15	0.995184
			97	89.3245		row9_col16	0.995344
			113	113.179		row9_col17	0.992493
			187	187.685		row9_col18	0.993024
			118	119.832		row9_col19	0.991894
			54	53.6126		row9_col20	0.990312
			45	45.6875		row9_col21	0.991052
			74	81.656		row9_col22	0.992053
			60	69.5782		row9_col23	0.994545
			72	60.3184		row9_col24	0.991992
			107	106.108		row9_col25	0.994682
			174	179.613		row9_col26	0.994644
			113	114.089		row9_col27	0.994681
			50	50.7723		row9_col28	0.994057
			44	41.7449		row9_col29	0.992992
			63	72.1753		row9_col30	0.993355
			54	63.1007		row9_col31	0.992766
			70	53.7311		row9_col32	0.993073
			101	103.085		row9_col33	0.992362
			172	173.086		row9_col34	0.994179
			111	110.787		row9_col35	0.995241
			47	48.7809		row9_col36	0.994868
			42	39.716		row9_col37	0.989435
			66	72.1001		row9_col38	0.986438
			58	62.601		row9_col39	0.993457
			66	49.3288		row9_col40	0.994922
			99	102.007		row10_col1	0.981484
			173	169.969		row10_col2	0.980068
			110	109.956		row10_col3	0.995272
			49	50.919		row10_col4	0.995626
			42	40.9243		row10_col5	0.993939
			65	71.6385		row10_col6	0.988509
			63	67.7975		row10_col7	0.992535
			69	52.8962		row10_col8	0.987942
			97	103.883		row10_col9	0.991127
			171	166.907		row10_col10	0.992021
			109	109.123		row10_col11	0.990838
			47	48.6688		row10_col12	0.991233
			39	39.9508		row10_col13	0.989914
			65	69.2405		row10_col14	0.989289
			59	59.7766		row10_col15	0.991856
			69	56.8965		row10_col16	0.992104
			95	101.892		row10_col17	0.98614
			171	169.414		row10_col18	0.987224
			108	108.709		row10_col19	0.986335
			48	50.7282		row10_col20	0.985771
			42	41.2214		row10_col21	0.987025
			68	71.6728		row10_col22	0.988129
			61	65.1062		row10_col23	0.98511
			67	51.9841		row10_col24	0.986596
			94	97.799		row10_col25	0.992751
			169	168.435		row10_col26	0.994039
			106	109.15		row10_col27	0.992417
			48	51.8588		row10_col28	0.992584
			42	41.5541		row10_col29	0.993642
			66	68.7842		row10_col30	0.989814
			64	65.0689		row10_col31	0.991009
			67	56.531		row10_col32	0.991126
			95	99.3583		row10_col33	0.99182
			168	166.125		row10_col34	0.988214
			106	108.923		row10_col35	0.986803
			48	51.8057		row10_col36	0.992358
			42	41.7877		row10_col37	0.988284
			66	71.7267		row10_col38	0.982083
			64	66.1516		row10_col39	0.992554
			67	55.0362		row10_col40	0.991555
			95	99.2155		row11_col1	0.97919
			168	166.594		row11_col2	0.980083
			105	108.806		row11_col3	0.996785
			48	51.7744		row11_col4	0.997098
			42	41.7751		row11_col5	0.993681
			66	71.6953		row11_col6	0.987221
			64	65.9472		row11_col7	0.989496
			67	55.1213		row11_col8	0.98302
			95	99.1222		row11_col9	0.985814
			167	165.067		row11_col10	0.990732
			104	108.82		row11_col11	0.991479
			49	51.8102		row11_col12	0.986514
			42	41.8016		row11_col13	0.984133
			66	73.781		row11_col14	0.977281
			64	68.7015		row11_col15	0.977244
			67	52.4072		row11_col16	0.98249
			95	95.6355		row11_col17	0.986794
			167	165.64		row11_col18	0.981676
			104	108.558		row11_col19	0.983717
			50	52.0945		row11_col20	0.986616
			42	40.295		row11_col21	0.984532
			66	70.9372		row11_col22	0.993174
			64	63.7157		row11_col23	0.97608
			66	56.4954		row11_col24	0.977445
			95	97.7425		row11_col25	0.983711
			168	167.943		row11_col26	0.986586
			103	107.859		row11_col27	0.988121
			50	51.5597		row11_col28	0.984247
			42	42.4034		row11_col29	0.982892
			66	70.9038		row11_col30	0.98936
			64	62.9907		row11_col31	0.989641
			66	51.8547		row11_col32	0.994017
			96	96.116		row11_col33	0.973318
			168	167.741		row11_col34	0.986292
			104	106.262		row11_col35	0.981939
			51	51.5394		row11_col36	0.987507
			42	42.234		row11_col37	0.987779
			66	70.6557		row11_col38	0.978485
			64	61.5653		row11_col39	0.99446
			66	52.3569		row11_col40	0.983874
			97	95.8352		row12_col1	0.983014
			168	167.58		row12_col2	0.983795
			104	106.038		row12_col3	0.996514
			51	51.6215		row12_col4	0.996685
			42	42.4754		row12_col5	0.994334
			66	70.7853		row12_col6	0.992537
			64	62.0263		row12_col7	0.989922
			66	52.5956		row12_col8	0.98024
			99	96.8604		row12_col9	0.984276
			165	165.703		row12_col10	0.974812
			104	106.566		row12_col11	0.963405
			50	50.5007		row12_col12	0.951372
			43	43.7208		row12_col13	0.946006
			68	72.0319		row12_col14	0.950047
			64	62.0044		row12_col15	0.951716
			66	53.6661		row12_col16	0.955613
			99	96.9252		row12_col17	0.973624
			165	165.204		row12_col18	0.970756
			105	106.478		row12_col19	0.9639
			50	51.7326		row12_col20	0.965498
			43	44.7047		row12_col21	0.965672
			68	72.0057		row12_col22	0.960087
			65	62.021		row12_col23	0.959895
			66	54.4322		row12_col24	0.960037
			99	97.7926		row12_col25	0.966792
			165	164.228		row12_col26	0.964608
			105	107.91		row12_col27	0.96337
			50	52.3419		row12_col28	0.967956
			43	44.7681		row12_col29	0.966236
			68	71.6535		row12_col30	0.974662
			65	62.1108		row12_col31	0.98301
			65	54.3021		row12_col32	0.98038
			99	98.3577		row12_col33	0.975829
			166	162.567		row12_col34	0.983241
			105	108.316		row12_col35	0.969954
			50	51.7112		row12_col36	0.987507
			43	43.69		row12_col37	0.988749
			68	71.5163		row12_col38	0.9906
			66	62.1965		row12_col39	0.997372
			65	55.3016		row12_col40	0.984528
			99	98.1657		row13_col1	0.983918
			167	162.594		row13_col2	0.983626
			106	108.273		row13_col3	0.998557
			50	51.9893		row13_col4	0.995445
			43	43.7826		row13_col5	0.992561
			68	71.604		row13_col6	0.991092
			66	62.2136		row13_col7	0.985663
			65	55.0535		row13_col8	0.984147
			99	100.138		row13_col9	0.968501
			167	164.082		row13_col10	0.970298
			106	108.871		row13_col11	0.959234
			50	51.6256		row13_col12	0.952101
			43	43.796		row13_col13	0.940814
			68	71.849		row13_col14	0.945057
			65	62.1716		row13_col15	0.961063
			64	56.6247		row13_col16	0.961555
			100	99.836		row13_col17	0.966655
			166	163.935		row13_col18	0.96662
			107	108.72		row13_col19	0.966614
			50	51.9818		row13_col20	0.965303
			43	43.9981		row13_col21	0.964885
			68	71.857		row13_col22	0.96026
			65	62.1962		row13_col23	0.960526
			64	56.6284		row13_col24	0.960591
			100	99.5837		row13_col25	0.947037
			165	165.145		row13_col26	0.944836
			107	108.752		row13_col27	0.956785
			50	52.4232		row13_col28	0.958702
			43	43.9094		row13_col29	0.957093
			68	71.093		row13_col30	0.9631
			64	62.3287		row13_col31	0.972692
			64	55.5422		row13_col32	0.968844
			103	99.7684		row13_col33	0.968082
			167	167.309		row13_col34	0.968469
			105	108.459		row13_col35	0.955947
			51	51.4236		row13_col36	0.981805
			45	44.5649		row13_col37	0.995156
			69	72.5042		row13_col38	0.991164
			66	59.2729		row13_col39	0.996357
			63	52.8481		row13_col40	0.982025
			103	100.134		row14_col1	0.963374
			169	167.734		row14_col2	0.98367
			105	108.641		row14_col3	0.99965
			51	51.7277		row14_col4	0.995545
			45	44.5884		row14_col5	0.995439
			70	72.4997		row14_col6	0.990556
			65	59.1258		row14_col7	0.985135
			62	52.1607		row14_col8	0.977781
			104	104.008		row14_col9	0.951545
			170	170.265		row14_col10	0.956273
			105	99.1415		row14_col11	0.95346
			50	50.001		row14_col12	0.954323
			45	45.3833		row14_col13	0.941946
			72	75.1934		row14_col14	0.934996
			64	61.0321		row14_col15	0.956914
			61	55.3195		row14_col16	0.963738
			103	101.329		row14_col17	0.93641
			166	165.175		row14_col18	0.936185
			105	105.194		row14_col19	0.937
			50	49.596		row14_col20	0.93692
			45	43.9874		row14_col21	0.936815
			74	74.7164		row14_col22	0.926795
			62	56.5556		row14_col23	0.926947
			60	49.0847		row14_col24	0.926832
			101	101.855		row14_col25	0.903862
			162	164.137		row14_col26	0.912689
			106	105.52		row14_col27	0.89994
			50	49.6861		row14_col28	0.906421
			45	43.9898		row14_col29	0.918836
			75	73.9989		row14_col30	0.928282
			62	56.0602		row14_col31	0.937156
			59	47.981		row14_col32	0.937776
			99	98.2043		row14_col33	0.945411
			160	163.016		row14_col34	0.974854
			106	106.246		row14_col35	0.956726
			50	53.0521		row14_col36	0.979634
			45	45.9435		row14_col37	0.99066
			75	72.5084		row14_col38	0.988113
			64	57.1096		row14_col39	0.993966
			58	49.9494		row14_col40	0.976108
			96	101.144		row15_col1	0.966286
			162	164.044		row15_col2	0.983541
			106	105.525		row15_col3	0.998593
			49	49.3666		row15_col4	0.998154
			45	43.974		row15_col5	0.994542
			74	74.2914		row15_col6	0.982233
			65	54.4314		row15_col7	0.971924
			57	45.4681		row15_col8	0.977089
			95	99.6983		row15_col9	0.926376
			165	164.41		row15_col10	0.954264
			106	110.468		row15_col11	0.951418
			49	53.5356		row15_col12	0.941875
			45	45.1949		row15_col13	0.942565
			74	71.5092		row15_col14	0.941517
			66	57.3387		row15_col15	0.933536
			56	34.5556		row15_col16	0.946376
			95	98.2914		row15_col17	0.869158
			162	160.873		row15_col18	0.869802
			109	109.519		row15_col19	0.877268
			51	51.5027		row15_col20	0.890303
			43	41.0116		row15_col21	0.900355
			74	68.7155		row15_col22	0.87622
			59	50.4722		row15_col23	0.905399
			48	40.7597		row15_col24	0.927313
			94	102.168		row15_col25	0.897454
			163	165.068		row15_col26	0.883547
			108	107.276		row15_col27	0.879498
			48	48.562		row15_col28	0.898907
			39	41.601		row15_col29	0.898225
			74	70.3523		row15_col30	0.911343
			64	51.6891		row15_col31	0.926527
			48	41.7333		row15_col32	0.93452
			98	101.89		row15_col33	0.940886
			164	167.339		row15_col34	0.975452
			108	111.091		row15_col35	0.960803
			49	52.4588		row15_col36	0.983756
			41	42.6872		row15_col37	0.985467
			73	69.6194		row15_col38	0.976555
			58	51.8308		row15_col39	0.995175
			47	34.7116		row15_col40	0.979568
			100	98.3405		row16_col1	0.956977
			167	165.295		row16_col2	0.983097
			110	108.76		row16_col3	0.996734
			47	49.5743		row16_col4	0.995775
			40	40.6416		row16_col5	0.986071
			73	66.4185		row16_col6	0.955784
			60	52.0528		row16_col7	0.950443
			47	36.0384		row16_col8	0.956509
			102	98.8582		row16_col9	0.924454
			171	174.244		row16_col10	0.935278
			111	109.185		row16_col11	0.945358
			49	51.0535		row16_col12	0.937033
			42	39.502		row16_col13	0.920171
			72	68.9601		row16_col14	0.923146
			60	51.0075		row16_col15	0.929754
			44	34.929		row16_col16	0.900861
			110	111.799		row16_col17	0.899904
			173	181.303		row16_col18	0.895842
			111	104.493		row16_col19	0.890666
			49	49.8353		row16_col20	0.911232
			42	42.9613		row16_col21	0.917568
			74	73.3315		row16_col22	0.910253
			63	57.0856		row16_col23	0.918935
			49	50.4541		row16_col24	0.950331
			115	108.849		row16_col25	0.918113
			175	180.403		row16_col26	0.905304
			115	119.129		row16_col27	0.902242
			50	52.4766		row16_col28	0.903809
			41	41.7691		row16_col29	0.905698
			72	75.0917		row16_col30	0.913931
			63	57.188		row16_col31	0.923227
			59	41.349		row16_col32	0.929447
			110	110.636		row16_col33	0.957243
			175	177.858		row16_col34	0.987379
			121	125.919		row16_col35	0.97219
			67	66.3		row16_col36	0.984147
			56	60.9144		row16_col37	0.984083
			115	111.717		row16_col38	0.985851
			99	91.7134		row16_col39	0.99535
			113	100.912		row16_col40	0.978273
			110	114.847		row17_col1	0.968961
			178	176.594		row17_col2	0.96729
			124	125.748		row17_col3	0.993749
			63	63.0699		row17_col4	0.992267
			54	58.2689		row17_col5	0.989198
			112	110.847		row17_col6	0.970449
			103	100.782		row17_col7	0.951849
			124	133.711		row17_col8	0.959585
			114	113.898		row17_col9	0.957619
			182	183.995		row17_col10	0.94668
			117	118.784		row17_col11	0.96124
			48	52.1357		row17_col12	0.940926
			36	41.7926		row17_col13	0.9173
			52	65.0139		row17_col14	0.920201
			50	50.2494		row17_col15	0.909168
			55	64.9069		row17_col16	0.958327
			115	111.535		row17_col17	0.844662
			175	179.917		row17_col18	0.845232
			109	111.483		row17_col19	0.861934
			47	48.129		row17_col20	0.854767
			33	31.9506		row17_col21	0.862654
			33	42.4313		row17_col22	0.891344
			17	19.0066		row17_col23	0.879133
			19	16.1667		row17_col24	0.878967
			112	108.626		row17_col25	0.871199
			162	169.594		row17_col26	0.893305
			103	105.037		row17_col27	0.841186
			44	44.9122		row17_col28	0.845127
			31	28.5942		row17_col29	0.889113
			22	35.3635		row17_col30	0.898725
			11	13.5067		row17_col31	0.920502
			16	10.7912		row17_col32	0.952036
			106	101.175		row17_col33	0.939915
			157	158.986		row17_col34	0.944924
			100	100.385		row17_col35	0.958321
			40	41.0628		row17_col36	0.97236
			28	25.6196		row17_col37	0.972048
			25	29.278		row17_col38	0.978437
			16	14.9054		row17_col39	0.990981
			14	15.0732		row17_col40	0.978202
			102	97.1705		row18_col1	0.977176
			155	155.235		row18_col2	0.981463
			98	97.8354		row18_col3	0.987924
			42	44.2793		row18_col4	0.995914
			28	22.9635		row18_col5	0.994612
			23	29.0879		row18_col6	0.995298
			20	21.27		row18_col7	0.980192
			17	15.2599		row18_col8	0.984537
			99	93.8228		row18_col9	0.951271
			152	152.593		row18_col10	0.936847
			95	97.2501		row18_col11	0.935473
			39	39.6393		row18_col12	0.949344
			25	21.8095		row18_col13	0.91899
			22	26.8077		row18_col14	0.945019
			16	15.9309		row18_col15	0.920535
			16	9.10978		row18_col16	0.927531
			97	95.9844		row18_col17	0.881222
			150	151.457		row18_col18	0.88273
			93	96.364		row18_col19	0.851725
			40	40.6357		row18_col20	0.880355
			28	24.969		row18_col21	0.884674
			25	28.5225		row18_col22	0.917797
			16	14.7525		row18_col23	0.88869
			15	18.5608		row18_col24	0.914859
			96	96.269		row18_col25	0.794555
			151	149.339		row18_col26	0.797654
			92	97.0114		row18_col27	0.85507
			40	41.0975		row18_col28	0.887027
			27	24.9253		row18_col29	0.905702
			26	29.3142		row18_col30	0.904292
			16	15.9345		row18_col31	0.882707
			15	18.066		row18_col32	0.890408
			96	95.3623		row18_col33	0.949782
			150	149.592		row18_col34	0.932983
			91	94.5124		row18_col35	0.974756
			40	41.7805		row18_col36	0.973331
			27	27.0228		row18_col37	0.988541
			26	29.8243		row18_col38	0.981786
			16	13.0458		row18_col39	0.989333
			15	16.3122		row18_col40	0.990064
			96	95.1186
			150	148.044
			90	93.6867
			40	41.2341
			27	27.1091
			26	30.5094
			16	13.7262
			15	16.0781
			97	94.9856
			149	147.713
			89	93.7793
			41	42.172
			27	27.7919
			26	31.008
			16	14.1697
			15	15.7479
			97	93.907
			149	148.331
			89	92.7117
			41	41.9548
			27	27.7885
			26	31.1131
			16	14.3651
			14	15.7343
			98	93.4253
			149	146.735
			89	92.3209
			42	42.3077
			27	27.9453
			26	30.6036
			16	13.4089
			14	16.0502
			97	93.8601
			149	146.332
			89	92.6865
			42	41.4964
			27	27.098
			26	30.1523
			16	13.0954
			14	15.7486
			96	91.8471
			149	145.4
			89	93.8912
			42	42.38
			27	28.0592
			26	27.7949
			16	15.405
			14	18.4891
			96	90.2153
			149	149.046
			93	91.7465
			43	39.9898
			28	25.302
			28	30.8569
			16	16.1536
			14	18.4795
			96	88.0856
			149	146.754
			93	91.5651
			43	42.2937
			28	26.8464
			28	29.5677
			16	17.4043
			14	17.1524
			97	88.774
			150	150.239
			93	92.5266
			43	42.4424
			28	26.7048
			28	29.406
			17	17.5142
			14	17.1356
			99	89.4516
			152	150.624
			93	92.8882
			43	43.1771
			28	26.8908
			28	29.4827
			17	17.2159
			14	16.3363
			100	92.0352
			154	154.504
			94	94.6427
			43	43.0695
			28	26.2998
			28	28.0337
			17	16.5263
			13	14.39
			100	93.5286
			154	155.037
			94	95.439
			43	42.8215
			28	25.7116
			28	27.3078
			17	15.8113
			13	14.2238
			101	93.8659
			150	148.645
			94	96.1233
			43	42.9935
			28	26.6654
			28	28.473
			16	15.7563
			13	16.3575
			101	93.3166
			147	150.648
			94	95.344
			43	43.0174
			28	26.6914
			28	28.597
			16	15.6949
			13	15.3011
			103	92.7669
			151	152.701
			93	95.8205
			42	41.79
			25	23.6418
			26	26.7822
			16	19.0589
			14	13.6855
			103	93.1385
			153	154.171
			94	94.4257
			42	41.7842
			25	24.6912
			27	27.5398
			16	16.0772
			13	14.3243
			103	93.5914
			154	153.751
			94	93.7976
			42	41.3744
			25	25.1624
			29	28.6905
			17	15.0905
			13	13.0404
			103	94.3651
			154	151.857
			94	94.5547
			42	41.5001
			25	25.6031
			31	28.8517
			17	14.4894
			12	15.2734
			101	93.0195
			150	149.99
			94	91.674
			41	40.7935
			25	26.1114
			32	30.6642
			17	13.2371
			12	15.6246
			99	93.9627
			147	148.59
			95	94.1518
			41	41.0216
			25	26.1662
			33	28.938
			17	13.0627
			11	17.0275
			97	94.5567
			145	151.767
			95	94.3839
			41	40.3558
			25	26.0444
			33	28.8596
			16	12.5976
			11	16.5822
			95	91.3251
			144	150.076
			95	88.9146
			41	40.8556
			25	27.6952
			33	34.1937
			16	11.7801
			11	7.66383
			95	93.139
			148	150.16
			99	94.7779
			42	42.2588
			27	27.0884
			32	29.3998
			15	15.4138
			11	14.9214
			95	96.8126
			149	152.356
			97	95.5022
			39	39.1836
			25	25.0921
			30	28.2976
			19	14.2876
			12	14.8791
			98	96.5734
			152	155.053
			98	97.4574
			41	43.9388
			28	27.6262
			29	28.9959
			15	14.0132
			14	13.6193
			101	95.4473
			157	156.478
			101	96.0514
			40	41.6735
			26	26.7554
			32	27.0428
			18	13.6126
			14	16.5858
			103	101.265
			162	161.04
			103	101.984
			42	44.534
			27	26.9396
			31	29.9347
			15	16.434
			8	11.8441
			110	105.638
			165	166.787
			104	103.739
			42	43.2628
			27	27.5858
			35	35.4805
			16	13.3812
			12	10.8694
			115	107.948
			165	170.537
			108	107.73
			44	42.9315
			29	27.9661
			40	48.0039
			23	26.1434
			30	26.2648
			112	107.957
			164	168.529
			113	113.133
			62	59.2914
			46	47.9931
			90	88.5739
			67	72.8598
			94	83.5246
			106	107.42
			167	164.629
			114	113.606
			55	58.5017
			48	52.1501
			101	97.0072
			88	86.5911
			115	117.98
			107	106.996
			169	171.522
			106	107.783
			38	39.5228
			29	32.51
			37	47.808
			36	37.7573
			44	49.2312
			106	105.086
			164	164.715
			98	101.548
			36	37.5376
			24	20.7424
			19	23.9187
			9	11.702
			8	11.2673
			103	101.175
			154	155.617
			92	94.9821
			34	36.018
			21	20.3149
			14	17.9783
			8	10.1413
			9	16.3283
			98	94.1001
			147	148.944
			88	86.629
			30	33.1076
			18	18.1324
			18	16.4179
			8	8.42004
			10	15.7322
			94	90.4376
			143	143.682
			82	83.131
			31	35.5978
			18	21.3527
			14	15.6552
			8	10.1817
			9	16.1116
			92	89.0114
			139	139.101
			78	81.2858
			28	30.1283
			15	14.5408
			11	13.5921
			5	6.88131
			7	12.814
			91	87.0743
			136	137.136
			77	80.7076
			30	31.6957
			18	18.6064
			12	14.9222
			9	9.97494
			8	12.2602
			90	85.0354
			138	136.629
			77	77.6381
			28	30.1114
			17	15.04
			15	15.112
			10	10.3881
			9	13.1631
			89	85.259
			137	135.814
			76	77.5612
			28	29.9816
			17	14.7809
			15	13.714
			10	9.29586
			8	14.1433
			89	83.1652
			136	135.006
			75	75.632
			29	31.1662
			17	17.8028
			15	14.8154
			10	6.33429
			8	12.2492
			90	82.3109
			136	135.967
			74	74.6201
			29	30.3008
			17	17.0423
			15	15.1889
			10	7.02864
			8	12.708
			92	81.7773
			135	134.932
			74	73.9225
			29	29.1046
			17	17.0161
			15	15.0977
			10	6.91327
			8	11.961
			92	81.6757
			135	133.757
			74	74.0573
			30	31.0225
			17	18.1728
			15	14.7362
			10	6.2098
			8	12.0592
			90	81.1677
			135	133.159
			74	73.6271
			30	30.7799
			17	18.4004
			15	14.764
			10	6.20275
			7	12.0601
			88	83.3109
			135	131.691
			74	76.3624
			30	29.446
			17	15.8078
			15	15.2167
			10	8.30256
			7	11.7744
			83	81.616
			131	134.85
			78	75.9826
			31	31.5234
			17	20.251
			16	16.3176
			9	8.53148
			8	9.30392
			84	81.896
			130	135.143
			78	76.0335
			31	31.9165
			17	20.269
			16	16.4234
			10	8.47772
			8	9.25939
			86	82.5591
			130	134.64
			78	76.3351
			31	31.9313
			17	20.2798
			16	16.1036
			10	7.79883
			8	9.90266
			87	83.1017
			132	137.211
			78	75.6015
			31	30.5743
			17	17.1201
			16	16.2231
			10	7.45188
			8	10.5376
			88	84.4756
			135	136.48
			78	76.4143
			31	29.415
			17	15.384
			16	15.835
			10	7.29618
			8	10.7368
			89	83.8895
			135	136.466
			78	75.7605
			31	30.044
			17	16.0511
			16	15.437
			10	7.14351
			8	10.7662
			88	83.7339
			132	136.097
			78	75.6876
			31	30.6677
			17	16.6447
			16	15.2934
			10	6.49358
			7	10.4225
			88	83.5121
			128	136.201
			78	75.6215
			31	31.5099
			17	17.5572
			16	15.1059
			9	6.34081
			7	10.4903
			87	80.1919
			132	137.365
			79	73.4721
			30	31.449
			17	18.6797
			13	13.4201
			9	6.50378
			9	11.8697
			87	80.6395
			133	136.596
			79	74.1507
			30	30.7931
			17	17.1506
			13	13.3912
			10	6.79622
			9	11.7683
			88	83.5364
			135	136.594
			79	76.9965
			30	29.5849
			17	16.7593
			14	15.7606
			11	10.1355
			9	10.7629
			89	85.4543
			136	138.306
			79	78.0359
			29	29.5143
			17	16.7523
			15	15.2142
			11	8.29457
			9	13.0276
			90	85.0698
			135	136.614
			79	79.3005
			29	26.3365
			17	16.1611
			15	16.0934
			11	9.0539
			9	10.1538
			90	84.7728
			132	136.517
			80	78.5282
			29	30.345
			17	16.3113
			14	14.6302
			11	7.79783
			9	13.6705
			89	84.7282
			129	136.926
			80	78.345
			29	31.1234
			17	17.329
			13	14.9355
			10	7.60024
			9	14.1291
			89	85.1527
			126	138.267
			80	77.8416
			29	29.2119
			17	15.528
			13	14.357
			9	8.42757
			9	13.4503
			88	84.1922
			135	139.653
			84	77.5462
			29	30.059
			16	18.0375
			16	15.8133
			10	8.45285
			4	9.75583
			89	86.9983
			136	139.868
			82	80.8752
			27	30.4645
			16	15.9396
			13	12.9925
			12	9.58144
			5	9.29357
			91	88.8138
			139	143.418
			83	81.6093
			30	32.6895
			19	19.52
			13	14.5464
			7	8.45163
			8	11.3941
			94	90.9619
			145	147.562
			87	83.6797
			29	30.7397
			16	18.0219
			17	16.612
			11	9.03983
			12	11.836
			97	92.5918
			152	151.913
			91	87.6275
			31	32.9124
			16	15.3202
			16	15.112
			7	11.1945
			4	-0.152544
			101	98.9181
			157	154.657
			95	91.6781
			32	33.1348
			17	17.2757
			19	20.148
			6	6.6195
			4	7.39256
			105	100.885
			158	160.283
			102	97.8046
			35	35.7085
			21	21.0269
			27	31.7565
			13	17.3246
			19	17.0626
			105	103.212
			157	160.311
			108	109.492
			53	51.1295
			41	41.6487
			81	81.8972
			60	63.1518
			83	78.3582
			97	99.4483
			156	154.568
			104	101.142
			47	48.8408
			43	42.4091
			87	86.8053
			77	76.8203
			104	106.67
			97	98.0544
			156	151.994
			95	97.5154
			28	28.1507
			23	22.9179
			25	36.5524
			27	29.9871
			36	36.92
			97	97.0114
			154	154.269
			85	85.9451
			25	23.2778
			17	12.3909
			13	16.8557
			7	9.63299
			5	3.95112
			96	92.3953
			147	149.683
			80	79.1454
			23	23.3325
			14	11.6525
			12	11.6363
			10	10.593
			9	11.4518
			91	83.6449
			139	139.916
			74	71.7257
			20	22.6029
			11	11.9269
			14	11.7745
			8	7.61404
			9	10.3362
			86	81.7894
			135	135.278
			67	67.8068
			20	22.0658
			12	10.04
			9	7.51906
			6	5.47243
			7	7.04559
			83	76.1973
			132	131.275
			62	63.2994
			17	19.0129
			9	8.05265
			7	7.72338
			5	4.73191
			6	7.1742
			82	75.4334
			128	127.114
			61	62.5589
			19	20.4286
			11	9.60484
			9	9.87693
			10	8.3697
			10	11.5442
			77	72.6033
			126	126.626
			56	59.1612
			17	16.6812
			11	10.0191
			7	7.85762
			9	11.0369
			8	1.37327
			76	73.1004
			125	126.218
			56	57.6386
			17	16.964
			11	7.5345
			7	9.09023
			9	11.1964
			8	2.48556
			76	71.5239
			124	126.857
			55	57.5707
			18	16.4747
			11	9.52561
			7	10.1599
			9	8.99118
			8	8.19397
			77	68.326
			122	121.737
			54	56.8486
			18	18.8392
			11	8.71175
			7	8.55113
			9	5.9749
			7	11.3888
			78	68.7736
			121	120.542
			53	57.6964
			18	18.8063
			11	8.31576
			7	8.86472
			9	5.95546
			7	11.4074
			78	70.0977
			121	119.72
			53	57.7829
			18	20.7613
			11	12.7002
			7	9.65878
			9	7.12109
			7	10.2717
			76	71.4701
			121	120.985
			53	56.5691
			18	16.9221
			11	6.68403
			7	8.30586
			9	10.9179
			7	1.10487
			74	72.456
			121	121.344
			54	57.4375
			18	18.351
			11	9.3615
			7	9.18416
			9	8.10483
			6	3.30304
			71	70.3877
			118	119.167
			55	57.9384
			19	19.3586
			10	10.5974
			7	7.63203
			8	8.72484
			7	12.0152
			72	69.437
			115	118.724
			55	57.0966
			19	19.5921
			10	11.1883
			7	7.91337
			8	8.52651
			7	12.8213
			73	69.4575
			114	119.125
			55	56.9447
			19	19.6335
			10	10.5142
			7	6.5153
			9	6.86139
			7	12.97
			74	68.8583
			115	118.373
			55	56.25
			19	19.6031
			10	11.429
			7	6.70365
			9	6.57912
			7	13.0878
			75	69.1951
			118	119.478
			55	56.7533
			19	20.9386
			10	12.1553
			7	6.03033
			9	6.46294
			7	13.1243
			74	70.1856
			119	121.537
			55	57.9084
			19	18.7247
			10	8.44725
			7	7.40095
			9	5.98516
			7	12.2087
			74	68.392
			117	119.535
			55	56.7778
			19	20.0291
			10	9.13142
			7	9.13195
			8	5.73058
			7	10.8439
			73	68.9439
			115	120.582
			55	57.1749
			19	20.035
			10	9.32827
			7	8.82085
			8	5.54855
			7	11.0484
			71	68.0621
			117	119.165
			56	56.3568
			18	20.3167
			11	10.1451
			8	8.87548
			9	5.3921
			6	10.573
			72	69.0373
			118	118.5
			56	57.1416
			18	21.6233
			11	11.7252
			8	7.43284
			9	5.14571
			6	11.623
			74	70.1214
			119	120.325
			56	58.1042
			18	20.5064
			11	9.58993
			8	5.47392
			9	7.1777
			6	12.1409
			75	69.5515
			120	121.259
			56	57.6203
			18	19.8728
			11	9.19884
			8	6.07916
			9	7.97642
			7	11.6066
			77	70.2188
			121	122.073
			57	58.2391
			18	22.9426
			11	13.5312
			7	6.92527
			9	7.69818
			7	11.365
			78	70.2447
			120	120.568
			57	58.3449
			17	22.276
			11	11.5513
			6	6.67336
			9	7.44432
			7	10.8719
			79	70.462
			118	118.952
			57	58.2031
			17	21.3354
			11	11.5286
			6	8.18581
			9	6.16549
			7	11.2349
			79	69.66
			116	121.72
			57	57.0815
			17	19.5352
			11	9.66453
			5	7.72722
			9	6.42151
			8	11.5966
			79	70.7236
			121	124.882
			61	57.9489
			17	16.2164
			10	8.44642
			9	8.09101
			11	9.23786
			11	12.3368
			80	73.6865
			121	124.624
			59	60.0315
			16	17.3775
			10	7.98415
			8	7.28476
			11	6.30675
			9	12.0265
			81	70.2819
			124	124.561
			60	57.6049
			20	22.386
			13	12.3088
			8	9.62067
			6	3.05052
			10	6.2049
			84	79.0983
			130	133.176
			65	65.6891
			19	19.5794
			11	8.99773
			12	8.25214
			11	7.63238
			15	17.0309
			87	81.9204
			137	137.412
			71	69.6087
			20	22.0251
			11	10.8335
			9	10.1044
			9	5.56501
			9	11.9054
			89	87.2303
			143	141.565
			78	76.2868
			21	22.3555
			11	9.89809
			11	6.62347
			8	4.72082
			8	11.7481
			91	88.0327
			147	147.324
			88	83.5299
			25	27.0463
			17	14.8651
			18	21.1581
			12	13.5101
			18	12.882
			94	95.0664
			148	146.81
			98	95.2604
			44	43.5433
			38	36.7897
			72	70.6506
			54	50.5959
			79	69.1243
			89	92.0962
			142	144.316
			94	90.6285
			45	40.466
			42	41.4297
			82	83.1527
			78	76.0028
			101	105.866
			90	86.4367
			140	138.746
			83	83.358
			25	29.6564
			21	19.1642
			21	35.2545
			26	27.8588
			36	37.9547
			92	85.8681
			139	137.607
			72	74.9379
			21	24.6533
			15	12.4182
			11	15.9005
			6	7.18995
			6	10.1498
			93	80.5463
			134	132.407
			67	67.4293
			20	23.5384
			13	10.819
			10	11.9347
			9	9.30684
			9	13.2816
			90	75.8862
			125	124.25
			61	60.9865
			18	20.5439
			11	11.9008
			9	8.27909
			9	8.32103
			7	10.6721
			82	72.1499
			120	119.222
			52	54.9448
			17	18.7722
			12	10.9834
			5	6.01931
			9	7.75934
			5	8.14447
			75	69.4279
			118	117.863
			47	49.8823
			14	13.3313
			9	8.63497
			8	9.60002
			8	7.54841
			7	0.997721
			73	65.7692
			114	113.442
			47	46.4417
			17	13.7311
			10	9.70241
			10	10.6895
			9	10.052
			12	4.22927
			69	65.1592
			112	117.016
			41	43.6188
			15	15.76
			11	12.011
			7	8.78113
			6	5.39507
			8	9.97319
			69	65.1668
			111	116.429
			41	44.0483
			15	13.9001
			11	10.1866
			7	8.32504
			6	6.12324
			8	8.69826
			69	64.709
			109	114.94
			40	43.5955
			15	15.9166
			11	13.0229
			7	8.56713
			6	5.7778
			7	10.0024
			69	63.7138
			108	112.23
			39	42.6039
			15	14.7374
			11	12.7
			7	8.25706
			6	4.595
			7	10.6443
			69	62.7961
			106	110.225
			38	41.655
			15	14.8656
			11	12.8616
			7	8.02721
			6	4.81139
			7	10.3555
			69	61.8005
			106	108.271
			38	44.0606
			15	15.4357
			11	10.8699
			7	10.6768
			6	8.89668
			7	10.5878
			68	61.3075
			105	104.195
			38	45.1421
			15	15.921
			11	10.718
			7	8.79876
			6	8.52469
			6	12.1827
			67	60.2982
			105	104.902
			38	42.9103
			15	16.4017
			11	12.5087
			7	8.67671
			6	8.67293
			6	12.0188
			65	63.7642
			106	106.885
			38	43.5606
			15	13.362
			9	10.7273
			7	7.65554
			5	5.0825
			6	6.25856
			65	58.5589
			103	100.052
			38	43.9583
			15	15.0092
			9	7.22887
			7	6.45034
			5	4.61098
			6	8.81465
			65	58.4976
			101	99.7046
			38	44.285
			15	15.839
			9	8.24687
			7	7.04069
			5	3.39985
			7	5.16556
			66	58.9446
			101	102.401
			38	44.4892
			15	16.4754
			9	8.84003
			7	6.88362
			6	4.93223
			7	8.8085
			65	57.8509
			103	102.168
			38	43.1633
			15	15.8246
			9	8.14624
			7	6.30405
			6	4.89346
			7	9.02404
			65	60.8272
			105	107.771
			38	43.2245
			15	13.6987
			9	9.21419
			7	8.46379
			5	9.41776
			7	5.18685
			65	58.7088
			105	103.148
			38	44.2384
			15	16.5334
			9	8.92399
			7	6.67078
			5	4.73704
			8	8.80998
			64	57.8016
			105	102.234
			38	43.3457
			15	15.3676
			9	7.85212
			7	6.42234
			5	4.67894
			8	8.84529
			65	59.7571
			105	104.854
			39	42.3299
			15	14.6545
			8	8.46994
			7	4.18196
			7	7.00561
			7	9.10601
			65	59.2731
			105	105.947
			39	44.1556
			15	15.5002
			8	7.29307
			7	4.90411
			6	5.92808
			7	11.0365
			66	59.185
			106	105.066
			39	44.5986
			15	15.1403
			8	6.50524
			8	5.17428
			5	5.84267
			7	11.9594
			66	59.1059
			107	105.877
			39	45.1366
			14	16.2756
			8	7.11133
			8	5.13642
			5	6.04577
			8	11.9885
			67	59.6117
			108	105.799
			40	45.6347
			14	16.3658
			8	7.50883
			8	6.34992
			5	6.55436
			8	10.1513
			68	65.1673
			108	107.536
			40	44.0821
			14	16.5201
			8	11.3555
			8	9.65347
			5	6.74424
			9	6.5441
			68	64.9723
			107	110.031
			40	43.552
			14	15.2968
			8	11.0988
			8	10.0746
			6	6.37526
			9	7.57762
			69	62.2307
			107	111.467
			40	42.5607
			14	17.2949
			8	11.8192
			9	10.346
			7	5.7158
			9	9.86935
			69	59.0088
			108	105.476
			42	44.1777
			13	15.2656
			10	8.3075
			9	6.60937
			7	4.91198
			11	9.63709
			72	60.7087
			110	107.008
			41	45.3128
			13	14.508
			9	7.80391
			10	7.7562
			9	6.24858
			7	9.77656
			72	63.2403
			113	108.939
			43	48.3348
			17	18.2874
			13	10.6004
			10	8.61107
			4	4.54325
			5	6.2067
			75	70.7256
			118	120.219
			48	54.2279
			16	16.6653
			11	10.585
			11	8.70203
			10	9.29314
			8	12.5384
			79	74.3781
			124	124.638
			53	58.7235
			17	17.1703
			11	8.9272
			8	8.59706
			11	9.17353
			5	8.1497
			79	75.1359
			131	131.106
			62	61.7373
			18	18.4743
			12	11.662
			10	11.4251
			11	9.82117
			8	9.98107
			81	80.7528
			138	134.22
			75	72.1366
			22	23.7184
			17	12.4232
			16	17.8517
			12	13.3529
			17	13.0289
			87	88.8658
			142	136.338
			87	84.1567
			42	39.7306
			38	36.7702
			67	63.9288
			51	50.3502
			73	62.99
			82	85.2909
			136	136.155
			86	84.3113
			40	39.792
			36	38.1753
			78	77.8059
			75	74.3559
			97	104.375
			81	80.1622
			131	132.485
			73	74.5984
			18	20.5363
			15	13.4152
			17	33.1537
			23	23.0315
			34	32.2427
			83	79.8334
			130	132.364
			61	65.2959
			14	14.6624
			10	8.96193
			8	14.7723
			4	6.16334
			6	7.97362
			85	73.8513
			125	123.165
			56	58.1966
			14	17.8948
			8	9.08627
			6	9.29746
			7	8.21145
			7	12.1286
			82	67.7776
			114	114.395
			49	51.3915
			13	15.5272
			8	7.53052
			5	3.77688
			5	3.14415
			5	7.73588
			74	70.2409
			109	111.243
			39	43.8998
			12	11.1302
			10	8.63505
			4	8.24742
			8	4.13321
			5	6.56106
			67	64.5291
			107	111.677
			35	41.0216
			9	8.66517
			6	5.735
			7	7.24183
			7	6.02666
			6	10.5922
			65	62.5278
			102	106.057
			36	38.0023
			13	10.1843
			6	7.87597
			6	8.15598
			5	3.42022
			9	10.8523
			62	58.7501
			102	106.411
			33	34.9376
			10	12.5652
			6	9.64984
			7	6.15438
			7	7.55089
			6	2.80743
			62	57.1269
			101	105.155
			33	33.3564
			10	10.7728
			6	9.00816
			7	7.11507
			7	6.38612
[truncated: 3,761 more rows]

## Sheet: Figure 2
Changing Light				Low light				High light					Predicted Growth rate	Measured Growth Rate	Biomass Productivity					Growth
measured result		Simulation		measured result		Simulation		measured result			Simulation		0.0124686	0.0124583	FB	FB-err	SC	SC-err		Time	OD_FB	OD_FB_se	Time	OD_SC	OD_SC_se
Initial OD	Growth	Initial OD	Growth	Initial OD	Growth	Initial OD	Growth	Initial OD	Growth		Initial OD	Growth	0.0127242	0.0126774	1.6464	0.106001	1.75238	0.12429		0	1.89235	0.0375978	0	1.99879	0.094679
1	2.40366	0.384615	2.14118	1	1.69864	0.384615	1.31155	1	3.50949		0.384615	3.07646	0.0134306	0.0134619	1.25139	0.247218	2.14242	0.240382		1	6.11389	0.273693	1	6.49207	0.311619
1	2.39424	0.512821	2.24606	1	1.56654	0.512821	1.39884	1	3.45883		0.512821	3.16951	0.0136477	0.0135761	1.05977	0.269043	2.20857	0.145319		2	9.3226	0.445552	1.1	2.16614	0.10712
1	2.31644	0.641026	2.33192	1	1.51112	0.641026	1.47277	1	3.53152		0.641026	3.25784	0.014512	0.014508	0.744218	0.120296	2.02142	0.219371		3	11.5726	0.832564	2	7.65952	0.551647
1	2.22939	0.769231	2.41266	1	1.54751	0.769231	1.53335	1	3.4268		0.769231	3.33695	0.0148326	0.0147457	0.770111	0.245607	1.9112	0.129861		4	13.092	0.806331	2.1	2.00258	0.12006
1	2.10487	0.897436	2.48619	1	1.63797	0.897436	1.58497	1	3.63884		0.897436	3.40729	0.0150818	0.0149852	0.538186	0.0893016	2.07145	0.144561		5	15.0667	0.676706	3	7.66558	0.451008
1	2.14563	1.02564	2.5482	1	1.50212	1.02564	1.62441	1	3.74342		1.02564	3.47135	0.015291	0.0153476	0.484877	0.133555	2.17306	0.132587		6	16.4466	0.523955	3.1	1.87782	0.0765894
1	2.42249	1.15385	2.59838	2	1.76736	1.15385	1.65388	2	4.07078		1.15385	3.53028	0.0155537	0.0154692						7	17.6899	0.635271	4	7.06096	0.531939
1	2.33864	1.28205	2.63614	2	1.92314	1.28205	1.6737	2	3.94491		1.28205	3.5824	0.0158968	0.0159592									4.1	2.10937	0.0761266
2	2.51154	1.41026	2.66413	2	1.57317	1.41026	1.68581	2	3.88806		1.41026	3.62798	0.0161337	0.0160826									5	7.00989	0.281782
2	2.58779	1.53846	2.68573	2	1.55539	1.53846	1.69017	2	3.9424		1.53846	3.66701	0.0163429	0.0163303									5.1	1.8326	0.0875633
2	2.41761	1.66667	2.69977	2	1.79129	1.66667	1.68862	2	3.90277		1.66667	3.70196	0.0167982	0.0168292									6	7.144	0.312033
2	2.3491	1.79487	2.70702	2	1.84203	1.79487	1.68113	2	3.90487		1.79487	3.73252	0.0174598	0.0174583									6.1	2.15404	0.0989104
2	2.68061	1.92308	2.70471	3	1.26913	1.92308	1.66761	3	4.1116		1.92308	3.75708	0.0181923	0.018219									7	7.726	0.271677
2	2.65631	2.05128	2.69737	3	1.0998	2.05128	1.64894	3	4.07822		2.05128	3.77599	0.0186861	0.0187279
2	2.41745	2.17949	2.68666	3	1.30018	2.17949	1.62552	3	3.7525		2.17949	3.79136	0.0190756	0.0191099
2	2.4391	2.30769	2.66959	3	1.34445	2.30769	1.59717	3	3.74372		2.30769	3.80141	0.0193708	0.0193645
3	2.20438	2.4359	2.65011	3	1.49606	2.4359	1.56737	3	3.73362		2.4359	3.80992	0.0209361	0.0210052
3	2.19669	2.5641	2.62501	3	1.32916	2.5641	1.53726	3	3.92314		2.5641	3.81134	0.0228844	0.0229433
3	2.08693	2.69231	2.58608	4	1.1177	2.69231	1.50764	4	3.16344		2.69231	3.80698	0.0232402	0.0232902
3	2.16999	2.82051	2.54422	4	1.16424	2.82051	1.47629	4	3.08815		2.82051	3.8015	0.0235646	0.0236303
3	2.01413	2.94872	2.49838	4	1.10126	2.94872	1.44277	4	3.66677		2.94872	3.79008	0.023859	0.023853
3	2.11295	3.07692	2.45316	4	0.919942	3.07692	1.40724	4	3.51627		3.07692	3.77387	0.0242551	0.0242878
3	2.17632	3.20513	2.41192	4	1.14003	3.20513	1.37064	4	3.99189		3.20513	3.75702	0.0250647	0.0251103
3	2.18084	3.33333	2.37008	4	1.00413	3.33333	1.33339	4	3.84156		3.33333	3.73569	0.0257398	0.0257707
4	2.09077	3.46154	2.33091			3.46154	1.29161				3.46154	3.7079	0.0260413	0.0260348
4	2.10495	3.58974	2.30146			3.58974	1.24533				3.58974	3.67858	0.0262276	0.0262041
4	2.10453	3.71795	2.27706			3.71795	1.19567				3.71795	3.65156	0.0268191	0.0268241
4	2.10158	3.84615	2.25283			3.84615	1.15238				3.84615	3.62817	0.0269894	0.026964
4	1.75872	3.97436	2.22214			3.97436	1.11261				3.97436	3.60268	0.0274495	0.0274589
4	1.75344	4.10256	2.19029			4.10256	1.0697				4.10256	3.56374	0.0279081	0.027923
4	2.06712	4.23077	2.15909			4.23077	1.02472				4.23077	3.52712	0.0281302	0.0281396
4	1.99746	4.35897	2.12264			4.35897	0.986411				4.35897	3.48327	0.0282365	0.0282377
													0.0282856	0.0282879
													0.0281876	0.0281925
													0.0281243	0.0281245
													0.0280662	0.0280697
													0.0279316	0.0279377
													0.0277809	0.0277762
													0.027672	0.0276847
													0.0273708	0.0273681
													0.0270283	0.0269908
													0.0268621	0.0269223
													0.0261584	0.0261534
													0.025945	0.0259824
													0.0255442	0.0255318
													0.0252225	0.0254379
													0.0247015	0.0247479
													0.0205937	0.0206793
													0.0190264	0.0190328
													0.0187807	0.0189055
													0.0183149	0.0183963
													0.0175123	0.0175081
													0.0157523	0.0157618
													0.0133897	0.0129987
													0.0133897	0.0129987
													0.0133985	0.0133016
													0.0142585	0.0142416
													0.0156896	0.0157384
													0.0161223	0.0160848
													0.0165932	0.0166137
													0.0172092	0.0173356
													0.0175721	0.017519
													0.0179237	0.0178892
													0.0201727	0.020002
													0.0205461	0.0203989
													0.0218224	0.0218146
													0.0223569	0.0222259
													0.0236906	0.023684
													0.0251141	0.0251628
													0.0261715	0.0262247
													0.0270163	0.0270738
													0.0277478	0.0277084
													0.0285799	0.0285493
													0.0291965	0.0291742
													0.0294943	0.0293812
													0.0298245	0.0295874
													0.0305723	0.0306053
													0.0312729	0.0314004
													0.0317404	0.0315961
													0.0323897	0.0323646
													0.0343289	0.0345041
													0.0346182	0.0346691
													0.034953	0.0348318
													0.0359525	0.0359013
													0.0366872	0.0365845
													0.0375222	0.0374147
													0.0378554	0.037818
													0.038062	0.0379991
													0.0381118	0.0380845
													0.0382807	0.0381663
													0.0384828	0.0384576
													0.0390115	0.0390151
													0.0389278	0.0389313
													0.038782	0.0387013
													0.0383602	0.0385351
													0.0380682	0.0381843
													0.0379913	0.0381032
													0.0369337	0.0369861
													0.0361563	0.0364834
													0.0349489	0.0357893
													0.0340237	0.0340348
													0.0337322	0.0338616
													0.03343	0.0335091
													0.0304623	0.0302468
													0.0299009	0.029839
													0.0281569	0.028387
													0.0255536	0.0256352
													0.0251323	0.0252106
													0.0244335	0.0245749
													0.022236	0.0222724
													0.0219087	0.0218609
													0.0210046	0.0210464
													0.0197954	0.0198492
													0.0177896	0.0179312
													0.0174085	0.0175605
													0.0165746	0.0166538
													0.0158364	0.01595
													0.0134216	0.0134898
													0.0131489	0.0133361
													0.0129591	0.0128828
													0.0208842	0.0203815
													0.0208484	0.0203815
													0.0217014	0.0216049
													0.0232738	0.023292
													0.0241791	0.0243748
													0.0260949	0.0261435
													0.0278255	0.0281697
													0.0282936	0.0283962
													0.0317705	0.0317865
													0.0323303	0.0324555
													0.0328772	0.0328982
													0.0339054	0.0339908
													0.0343488	0.034421
													0.0352012	0.0352675
													0.0368618	0.0368927
													0.0374585	0.0374743
													0.0392351	0.0392789
													0.0379995	0.0397744
													0.0371515	0.0399344
													0.0378494	0.0402463
													0.0377764	0.0405471
													0.0375596	0.0406932
													0.0378651	0.0408364
													0.0397336	0.0411138
													0.0409546	0.041379
													0.0421895	0.0422059
													0.0425607	0.0426039
													0.0427987	0.0427817
													0.0432282	0.043227
													0.0434414	0.0434485
													0.0435656	0.0435742
													0.0437139	0.0437197
													0.0437325	0.0437366
													0.0437199	0.0437227
													0.0435595	0.0435833
													0.0423783	0.0424373
													0.0420771	0.0421258
													0.0412061	0.0412818
													0.0407945	0.0408726
													0.0401719	0.0402854
													0.0398206	0.0399749
													0.0389922	0.0391525
													0.0379247	0.0379003
													0.0366007	0.0369429
													0.0359675	0.0361445
													0.0353399	0.035529
													0.0323303	0.03229
													0.0315785	0.0316198
													0.0297118	0.0298145
													0.0286627	0.0289075
													0.028034	0.0282276
													0.0260812	0.0262007
													0.0257575	0.0259774
													0.0251985	0.0253109
													0.0244468	0.0248695
													0.0240541	0.0242125
													0.0218793	0.0218657
													0.0216736	0.0216579
													0.0212321	0.0212453
													0.0202963	0.0202325
													0.0198851	0.0200333
													0.0178458	0.0179193
													0.0172335	0.0171875
													0.0168468	0.0168293
													0.0237825	0.0236046
													0.0248845	0.0246919
													0.0261663	0.0259804
													0.0267506	0.0267241
													0.0276591	0.027659
													0.0294212	0.0293481
													0.0299974	0.0300978
													0.0311561	0.0312163
													0.0340814	0.0341211
													0.0346193	0.034472
													0.0358568	0.0358379
													0.036227	0.0361686
													0.0364434	0.0364946
													0.0367823	0.0366557
													0.0377533	0.0377453
													0.0382767	0.0383353
													0.0385378	0.0384788
													0.0389003	0.0390357
													0.039133	0.0391705
													0.0395225	0.0394346
													0.040695	0.0404137
													0.0407752	0.0406379
													0.040959	0.0407468
													0.0412381	0.0412581
													0.0416261	0.0417119
													0.0423337	0.042375
													0.0425658	0.0426034
													0.0426731	0.042654
													0.0428295	0.0428669
													0.0429135	0.0429014
													0.0430095	0.0430162
													0.0428917	0.0429072
													0.0424466	0.0425043
													0.0416442	0.041641
													0.0414467	0.0414627
													0.0405154	0.040657
													0.0380294	0.0380692
													0.0377182	0.0377716
													0.0374516	0.0374678
													0.0372758	0.0373138
													0.0370755	0.0371583
													0.0365621	0.0365227
													0.0361958	0.0363606
													0.0356941	0.035532
													0.035276	0.0353629
													0.0347048	0.0346764
													0.034281	0.0343276
													0.0340886	0.0339753
													0.0336019	0.033441
													0.0331732	0.0330812
													0.0321541	0.0319874
													0.0317252	0.0318034
													0.031259	0.0312486
													0.0308377	0.030877
													0.0282263	0.0282544
													0.0275007	0.0275043
													0.0267176	0.0267566
													0.0253818	0.0249067
													0.0250911	0.0241776
													0.0235752	0.0234564
													0.0227531	0.022744
													0.0222518	0.022216
													0.0218631	0.0218672
													0.0206235	0.0204998
													0.0189924	0.0190191
													0.0176889	0.0176049
													0.029895	0.0296156
													0.0307374	0.0307215
													0.032416	0.0320597
													0.0327965	0.0322835
													0.0331869	0.0329559
													0.0339946	0.0338533
													0.0351348	0.0356439
													0.0363445	0.036533
													0.0395032	0.0395741
													0.0400428	0.0399956
													0.0405727	0.0406199
													0.0413557	0.0414361
													0.0418457	0.0418364
													0.0422857	0.0424263
													0.0427819	0.04262
													0.0430567	0.0428121
													0.0454527	0.0454804
													0.0459604	0.0459594
													0.0462849	0.0461145
													0.0468071	0.0468544
													0.047861	0.0479064
													0.0496227	0.0496065
													0.0501505	0.0501444
													0.0502268	0.0502215
													0.0502807	0.0502828
													0.050201	0.0502449
													0.0500378	0.0500859
													0.0499894	0.0500477
													0.0495884	0.0496238
													0.0494852	0.0495562
													0.049399	0.0494855
													0.0493472	0.049171
													0.0491318	0.0490846
													0.0488933	0.0489027
													0.0487914	0.0487087
													0.0485879	0.0486072
													0.0473875	0.0474356
													0.0471334	0.0468912
													0.0469511	0.0467487
													0.0464433	0.0464564
													0.0437741	0.0437955
													0.0431637	0.0430519
													0.0420125	0.0420857
													0.0401924	0.039629
													0.0388686	0.0387758
													0.0383002	0.0379094
													0.0376241	0.037691
													0.0367959	0.0368117
													0.0352305	0.035032
													0.034821	0.0348082
													0.0347999	0.0345842
													0.0347855	0.0341359
													0.0344822	0.0339116
													0.0343508	0.0334629
													0.0342907	0.0332385
													0.0343681	0.0330142
													0.0318663	0.0316706
													0.0302919	0.0301142
													0.0297915	0.0294528
													0.0293386	0.0292333
													0.0291534	0.0281436
													0.0321362	0.0268563
													0.0324602	0.0266441
													0.0324334	0.0264327
													0.032202	0.026222
													0.0321515	0.0260121
													0.0273326	0.0251805
													0.0276812	0.02416
													0.0267478	0.0231622
													0.0225308	0.0208676
													0.0227598	0.0197766
													0.022691	0.0195986
													0.0194526	0.0187249
													0.019249	0.0185535
													0.0192095	0.018214
													0.0183107	0.017879
													0.0179139	0.0177131
													0.0188157	0.0173848
													0.0341617	0.0330334
													0.0343375	0.0333325
													0.0363161	0.0363868
													0.0389898	0.0388974
													0.0435355	0.0430471
													0.0502444	0.0502848
													0.0525818	0.0526591
													0.0535797	0.0535176
													0.0561219	0.0562218
													0.0570223	0.0572242
													0.0593337	0.0594936
													0.0598704	0.0599026
													0.0610737	0.061031
													0.0627652	0.0626826
													0.0636986	0.0636719
													0.0640351	0.0640165
													0.0641141	0.0641397
													0.0641517	0.064157
													0.0641681	0.064169
													0.0640275	0.0640338
													0.0638931	0.0638922
													0.0637032	0.0637028
													0.0633602	0.0634663
													0.0631385	0.063377
													0.0613426	0.0617633
													0.0595321	0.0603774
													0.0596911	0.059988
													0.0594078	0.0595824
													0.0563893	0.0568362
													0.0528917	0.0552862
													0.0525633	0.0547471
													0.0455928	0.0533554
													0.0467456	0.0527827
													0.0498271	0.050111
													0.0488561	0.0491919
													0.0467699	0.0485729
													0.0469678	0.0479494
													0.0464262	0.0476362
													0.0449918	0.0463749
													0.0451358	0.0460578
													0.0443041	0.0451031
													0.0427388	0.0428638
													0.0328365	0.0387163
													0.0347824	0.0377704
													0.034841	0.0358997
													0.0338317	0.0340638
													0.0330037	0.0331613
													0.0320776	0.03227
													0.0308909	0.0308115
													0.0282667	0.0282792
													0.0271775	0.0271949
													0.0259326	0.0258771
													0.0213535	0.0212685
													0.0191526	0.0191026

## Sheet: Figure 3
	BATH		Limonene		Aggregation
	2973	L524	2973	L524	WT	L524
	108.089	54.2374	N.D.	1677.13	0	87.5
	93.1172	48.0538	N.D.	1563.77	0	94.6429
	101.822	63.5931	N.D.	1098.55	0	96.9231
	99.0131	61.5634	N.D.	1075	0	94.2029
	95.6028	56.6735	N.D.	1406.15	0	85.3659
	88.8253	55.0871	N.D.	1493	0	95.9184
	113.883	58.2035	N.D.	1404.67	0	93.8776
	104.686	59.1278	N.D.	1232.36	0	93.6508
	114.5	65.1678	N.D.	1498.61	0	83.0769
avr	102.171	57.9675	0	1383.25	0	91.6843
std	8.45799	4.94402	0	195.539	0	4.72186

## Sheet: Figure 4
Time	L524 Sedimentation (%)						Avr	Std		Depth (cm)	0.5h	0.5h_err	6h	6h_err		Depth	0.5h	Depth	6h
0	0	0	0	0	0	0	0	0		0	1.52058	0.0538882	0.79942	0.100824		0	1.53218	0	0.723039
5	58.0228	58.2306	58.9776	60.7897	59.6492	60.2588	59.3215	1.01131		5	1.54076	0.120316	0.662805	0.0272276		0	1.51232	0	0.682216
15	72.4097	72.0862	71.9827	74.0917	75.1817	75.0467	73.4664	1.35729		10	1.50969	0.0942375	0.707338	0.0112243		0	1.42124	0	0.850755
30	75.7798	75.5614	75.3655	79.2864	80.2237	80.5733	77.7984	2.26547		15	1.81197	0.338334	0.81152	0.00619878		0	1.54036	0	0.840798
60	84.9541	84.9128	84.954	85.5026	85.7204	86.3444	85.3981	0.522824		20	202.647	5.43792	362.726	33.2001		0	1.51367	0	0.723387
																0	1.60373	0	0.976322
																5	1.39109	5	0.67682
Time	WT Sedimentation				Avr	Std										5	1.45744	5	0.716361
0	0	0	0	0	0	0										5	1.4689	5	0.652815
5	0.845229	0.823199	1.2348	0.432006	0.833808	0.283937										5	1.523	5	0.65423
15	0.0563486	2.52572	0.449018	2.14125	1.29308	1.05839										5	1.7012	5	0.640455
30	0.882795	2.31993	1.27222	1.93464	1.60239	0.559481										5	1.70291	5	0.63615
60	2.72352	2.69411	3.10571	2.31029	2.70841	0.281414										10	1.35227	10	0.714034
																10	1.50869	10	0.716096
																10	1.45162	10	0.7198
																10	1.56043	10	0.710101
																10	1.52618	10	0.692648
																10	1.65896	10	0.69135
																15	2.35904	15	0.816295
																15	1.73763	15	0.81161
																15	1.36133	15	0.820197
																15	1.50535	15	0.806842
																15	1.80518	15	0.813061
																15	2.1033	15	0.801118
																20	200.166	20	341.363
																20	206.5	20	341.064
																20	197.482	20	334.912
																20	200.053	20	339.854
																20	198.675	20	409.857
																20	213.003	20	409.307
																		20	332.89
																		20	333.811
																		20	331.941
																		20	332.816
																		20	379.118
																		20	398.068

## Sheet: Figure 5
	Limonene								Biomass							Growth
Time	BA	BA_e	FB	FB_e	SC	SC_e		Time	BA	BA_e	FB	FB_e	SC	SC_e		time_sc	time	BA	BA_e	FB	FB_e	SC	SC_e
0	0	0	0	0	0	0		0	0.774717	0.00970365	0.720149	0.0098661	0.735805	0.0334143		0	0	1.98645	0.0248812	1.84654	0.0252977	1.88668	0.0856778
1	4.77035	0.0855009	4.22359	0.613113	4.93508	0.179216		1	2.57331	0.0895011	2.43397	0.115417	2.48238	0.112312		1	1	6.59823	0.22949	6.24095	0.295941	6.36508	0.28798
2	7.47506	0.193677	9.43176	1.51748	11.5412	0.241109		2	3.41957	0.395502	3.70393	0.155304	4.71701	0.198533		1.1	2	8.76813	1.01411	9.49726	0.398215	1.86907	0.0747605
3	8.45363	0.199013	14.302	2.15415	17.5029	0.592764		3	3.51776	0.199692	4.29313	0.272963	6.87083	0.360553		2	3	9.01991	0.512031	11.008	0.699906	7.5989	0.453692
4	9.24558	0.202881	18.6418	2.99482	23.7015	0.609821		4	3.33571	0.407801	5.1323	0.31871	8.77739	0.465289		2.1	4	8.55309	1.04564	13.1597	0.817204	2.21263	0.121193
5	9.95403	0.195545	22.0312	3.50296	28.228	0.872059		5	3.30825	0.305274	5.85953	0.273946	10.8441	0.504473		3	5	8.48268	0.782754	15.0244	0.702427	7.73524	0.570307
6	10.6262	0.20875	24.1628	3.58093	32.1267	1.32444		6	3.5266	0.223637	6.4369	0.193916	12.8723	0.323638		3.1	6	9.04257	0.573427	16.5049	0.497219	2.16019	0.0743987
7	11.2069	0.203815	25.7846	4.10974	35.4843	1.23348		7	3.66175	0.278965	6.9234	0.257759	15.056	0.301982		4	7	9.3891	0.715294	17.7523	0.66092	7.04879	0.299153
8					39.1641	1.51294		8					17.1954	0.449945		4.1						1.70403	0.0632905
9					43.4944	1.52794		9					19.2571	0.345425		5						7.00316	0.317059
10					47.2486	1.56489		10					21.3673	0.411438		5.1						1.78507	0.0954226
11					50.0644			11					23.3866	0.390765		6						6.98559	0.495032
																6.1						2.01303	0.0763919
																7						7.61246	0.252574
																7.1						1.97641	0.0815947
																8						7.46206	0.372822
																8.1						2.19675	0.0980778
																9						7.48314	0.40096
																9.1						1.91556	0.0654022
																10						7.32624	0.25728
																10.1						1.9571	0.147657
																11						7.1348	0.342008

## Sheet: Figure 6
Measured growth				Predicted Growth Rate	measured Growth Rate		R_squared		Predicted GSV	Measured GSV			Outdoor Growth
Intilal (g/L)	Growth (g/m2/d)	Growth (g/m2/d)		0.00468965	0.00441797		0.946969		144.42	98			Time	Average	STD
0.12	0.254	0.243		0.00468965	0.00443367		0.943001		226.15	227			0	-0.0114051	0.011407
0.37	0.294	0.287		0.00468965	0.00449689		0.955691		240.23	243			0.0277778	1.74425	0.046374
0.62	0.279	0.258		0.00468965	0.00453276		0.959952		193.34	206			0.0555556	1.74425	0.046374
0.83	0.258	0.263		0.00468965	0.00456483		0.961836		225.81	226			0.0833333	1.74425	0.046374
				0.00468965	0.00456885		0.963792		155.01	145			0.111111	1.74425	0.046374
Predicted growth				0.00468965	0.0045769		0.968438		208.08	190			0.138889	2.59712	0.806487
Intilal (g/L)	Growth (g/m2/d)			0.00468965	0.00458093		0.967386		232.1	233			0.166667	1.74425	0.046374
0.1	0.249141			0.00468965	0.00458496		0.973559		74.29	75			0.194444	1.74425	0.046374
0.4	0.266769			0.00468965	0.00460516		0.981171		221.15	209			0.222222	2.64417	0.94629
0.6	0.257184			0.00468965	0.00462137		0.976496		63.11	82			0.25	0.883908	0.90672
0.8	0.264189			0.00468965	0.00463762		0.973403		139.35	140			0.277778	1.74425	0.046374
				0.00468965	0.00464169		0.976427		220.8	218			0.305556	3.49703	0.093429
				0.00468965	0.00464576		0.977191		241.34	245			0.333333	1.74425	0.046374
				0.00468965	0.00468254		0.980283		62.51	71			0.361111	2.64417	0.94629
				0.00468965	0.00470307		0.980081		65.76	68			0.388889	1.74425	0.046374
				0.00468965	0.00474019		0.985378		231.58	233			0.416667	1.74425	0.046374
				0.00468965	0.00476506		0.987909		142.83	141			0.444444	3.49703	0.093429
				0.00468965	0.00481929		0.990389		223.92	219			0.472222	1.74425	0.046374
				0.00468965	0.00484027		0.99126		164.93	198			0.5	1.74425	0.046374
				0.00468965	0.00484447		0.993387		229.06	232			0.527778	2.64417	0.94629
				0.00468965	0.00484868		0.99482		232.47	238			0.555556	1.74425	0.046374
				0.00468965	0.00486553		0.995058		236.76	239			0.583333	3.49703	0.093429
				0.00468965	0.00486975		0.994091		40	20			0.611111	1.74425	0.046374
				0.00468965	0.00488666		0.993721		175.89	136			0.638889	1.74425	0.046374
				0.00468965	0.00489513		0.994321		215.89	216			0.666667	1.74425	0.046374
				0.00468965	0.00497186		0.992042		146.06	101			0.694444	1.74425	0.046374
				0.00578417	0.00500625		0.985125		227.83	229			0.722222	1.74425	0.046374
				0.00578417	0.00502783		0.991148		240.07	243			0.75	1.74425	0.046374
				0.00578417	0.0050625		0.983141		203.92	212			0.777778	0.883908	0.90672
				0.00578417	0.00506685		0.990669		230.66	229			0.805556	2.64417	0.94629
				0.00578417	0.00507555		0.987759		162.11	160			0.833333	0.848941	0.848939
				0.00578417	0.00509298		0.98572		211.73	205			0.861111	2.64417	0.94629
				0.00578417	0.00515434		0.981631		234.79	232			0.888889	1.74425	0.046374
				0.00578417	0.00518522		0.984853		76.98	77			0.916667	2.59712	0.806487
				0.00578417	0.00521624		0.981627		224.79	219			0.944444	1.74425	0.046374
				0.00578417	0.00523402		0.979502		55.19	67			0.972222	2.64417	0.94629
				0.00578417	0.00523847		0.97629		142.49	151			1	1.74425	0.046374
				0.00578417	0.00525184		0.988963		225.89	214			1.02778	1.74425	0.046374
				0.00578417	0.00526077		0.987633		237.44	244			1.05556	1.74425	0.046374
				0.00578417	0.00526971		0.987312		56.5	63			1.08333	1.74425	0.046374
				0.00578417	0.00527867		0.987779		56.65	58			1.11111	1.74425	0.046374
				0.00578417	0.00528315		0.988102		228.89	232			1.13889	1.7018	1.7018
				0.00578417	0.00530558		0.991465		110.24	127			1.16667	2.59712	0.806487
				0.00578417	0.00531908		0.991289		212.11	220			1.19444	1.74425	0.046374
				0.00578417	0.00532358		0.99179		152.71	200			1.22222	1.74425	0.046374
				0.00578417	0.0053326		0.991093		228.48	230			1.25	2.64417	0.94629
				0.00578417	0.00536877		0.988942		229.12	237			1.27778	2.59712	0.806487
				0.00578417	0.0053733		0.98736		232.55	234			1.30556	1.74425	0.046374
				0.00578417	0.00538692		0.987439		25.67	13			1.33333	1.74425	0.046374
				0.00578417	0.00540967		0.987028		120.69	85			1.36111	2.59712	0.806487
				0.00578417	0.00541879		0.988588		171.93	176			1.38889	0.848941	0.848939
				0.00578417	0.00543249		0.985743		150.76	108			1.41667	1.74425	0.046374
				0.00578417	0.00544621		0.97832		229.97	231			1.44444	1.74425	0.046374
				0.00578417	0.00550134		0.984118		240.59	244			1.47222	0.883908	0.90672
				0.00578417	0.00552905		0.986055		206.2	213			1.5	0.883908	0.90672
				0.00578417	0.00553831		0.984893		231.3	229			1.52778	1.74425	0.046374
				0.00578417	0.00555686		0.98385		165.36	164			1.55556	2.64417	0.94629
				0.00578417	0.0055708		0.984986		214.38	210			1.58333	0.848941	0.848939
				0.00578417	0.00558011		0.982352		235.13	232			1.61111	0.848941	0.848939
				0.00578417	0.00564555		0.984202		75.23	77			1.63889	1.74425	0.046374
				0.00578417	0.00565964		0.983728		221.53	222			1.66667	1.74425	0.046374
				0.00578417	0.00569734		0.987476		52.12	59			1.69444	1.7018	1.7018
				0.00578417	0.00571152		0.985372		141.33	146			1.72222	1.74425	0.046374
				0.00578417	0.0057352		0.986032		229.36	213			1.75	0.848941	0.848939
				0.00578417	0.00575895		0.986145		236.23	243			1.77778	1.74425	0.046374
				0.00578417	0.00577324		0.985411		53.17	60			1.80556	1.74425	0.046374
				0.00578417	0.005778		0.97975		52.33	56			1.83333	0.848941	0.848939
				0.00578417	0.00579709		0.987057		227.87	233			1.86111	2.59712	0.806487
				0.00578417	0.00580187		0.985059		113.31	112			1.88889	1.74425	0.046374
				0.00578417	0.00581144		0.986822		212.61	220			1.91667	1.74425	0.046374
				0.00578417	0.00585462		0.986908		141.5	193			1.94444	1.74425	0.046374
				0.00578417	0.0058787		0.987179		224.52	224			1.97222	1.74425	0.046374
				0.00578417	0.00589801		0.987347		226.33	233			2	2.59712	0.806487
				0.00578417	0.00590284		0.985957		230.46	229			2.02778	1.74425	0.046374
				0.00578417	0.00597079		0.985313		18.68	8			2.05556	1.74425	0.046374
				0.00578417	0.00598542		0.988109		98.17	51			2.08333	1.74425	0.046374
				0.00578417	0.00600985		0.983824		119.79	125			2.11111	3.45395	1.66332
				0.00578417	0.00601474		0.984851		154.22	107			2.13889	1.74425	0.046374
				0.00578417	0.00604416		0.985736		229.59	232			2.16667	2.59712	0.806487
				0.00578417	0.00609339		0.986672		241.3	244			2.19444	1.74425	0.046374
				0.00578417	0.00612305		0.988761		208.18	213			2.22222	1.74425	0.046374
				0.00578417	0.00612801		0.983118		233.33	231			2.25	1.74425	0.046374
				0.00578417	0.00613296		0.983768		167.34	164			2.27778	1.74425	0.046374
				0.00578417	0.00614288		0.990711		216.86	213			2.30556	1.74425	0.046374
				0.00578417	0.00615281		0.987238		235.01	232			2.33333	0.883908	0.90672
				0.00578417	0.00616274		0.985765		74.3	73			2.36111	1.74425	0.046374
				0.00578417	0.00617269		0.988733		222.58	223			2.38889	1.74425	0.046374
				0.00578417	0.00617767		0.986809		47.5	57			2.41667	1.74425	0.046374
				0.00578417	0.00619761		0.984839		130.52	138			2.44444	2.64417	0.94629
				0.00578417	0.00621259		0.983797		229.15	215			2.47222	0.883908	0.90672
				0.00578417	0.00625264		0.984891		236.81	242			2.5	1.74425	0.046374
				0.00578417	0.0062677		0.985157		47.58	54			2.52778	2.59712	0.806487
				0.00578417	0.00631302		0.98706		46.41	52			2.55556	1.74425	0.046374
				0.00578417	0.00635348		0.986187		222.69	230			2.58333	2.64417	0.94629
				0.00578417	0.00648603		0.979817		106.35	100			2.61111	-0.0114051	0.011407
				0.00578417	0.00649117		0.987346		213.28	218			2.63889	2.64417	0.94629
				0.00578417	0.00650143		0.987612		130.67	184			2.66667	2.64417	0.94629
				0.00578417	0.00651171		0.98785		219.44	219			2.69444	2.59712	0.806487
				0.00578417	0.00655809		0.988208		222.35	227			2.72222	0.848941	0.848939
				0.00578417	0.00657876		0.987049		225.17	222			2.75	0.848941	0.848939
				0.00691204	0.00669837		0.984319		13.4	8			2.77778	0.883908	0.90672
				0.00691204	0.00675076		0.983764		65.39	39			2.80556	1.74425	0.046374
				0.00691204	0.00677178		0.986318		91.03	84			2.83333	1.74425	0.046374
				0.00691204	0.00678231		0.982071		154.93	107			2.86111	2.59712	0.806487
				0.00691204	0.00690399		0.979181		234.44	233			2.88889	1.74425	0.046374
				0.00691204	0.00694659		0.986556		242.48	246			2.91667	1.74425	0.046374
				0.00691204	0.00698399		0.986146		211.07	213			2.94444	1.74425	0.046374
				0.00691204	0.00699469		0.98291		234.27	230			2.97222	1.74425	0.046374
				0.00691204	0.00702686		0.987606		170.59	166			3	3.49703	0.093429
				0.00691204	0.00709142		0.978551		219.18	212			3.02778	1.74425	0.046374
				0.00691204	0.00710221		0.984827		234.36	232			3.05556	2.64417	0.94629
				0.00691204	0.00710761		0.985889		72.78	71			3.08333	2.64417	0.94629
				0.00691204	0.00715629		0.981236		222.89	224			3.11111	3.49703	0.093429
				0.00691204	0.00717798		0.979345		46.6	53			3.13889	2.64417	0.94629
				0.00792477	0.00724871		0.976858		124.76	140			3.16667	3.49703	0.093429
				0.00792477	0.00730883		0.986496		226.81	216			3.19444	3.49703	0.093429
				0.00792477	0.00733075		0.980952		237.78	239			3.22222	4.35387	0.763408
				0.00792477	0.00738019		0.975574		45.54	49			3.25	3.49703	0.093429
				0.00792477	0.0073912		0.980336		42.93	45			3.27778	4.40162	0.998019
				0.00792477	0.00744636		0.981081		222.17	223			3.30556	3.49703	0.093429
				0.00792477	0.00747402		0.981581		99.83	88			3.33333	3.49703	0.093429
				0.00792477	0.00751281		0.978441		214.85	216			3.36111	3.49703	0.093429
				0.00792477	0.0075517		0.975411		125.66	171			3.38889	4.35387	0.763408
				0.00792477	0.00755726		0.977475		215.03	215			3.41667	4.40162	0.998019
				0.00792477	0.00756283		0.980305		213.42	218			3.44444	3.49703	0.093429
				0.00792477	0.00757954		0.976094		220.12	207			3.47222	4.40162	0.998019
				0.00792477	0.00760184		0.97966		12.1	8			3.5	3.49703	0.093429
				0.00792477	0.00764093		0.965062		45.49	30			3.52778	4.35387	0.763408
				0.00792477	0.00764653		0.976716		73.11	62			3.55556	4.40162	0.998019
				0.00792477	0.00765212		0.981536		157.48	108			3.58333	5.31096	1.90736
				0.00792477	0.00770255		0.978765		233.76	234			3.61111	6.1678	1.05052
				0.00792477	0.00775313		0.980814		242.93	245			3.63889	4.40162	0.998019
				0.00792477	0.00776439		0.973635		214.35	214			3.66667	4.40162	0.998019
				0.00792477	0.00777565		0.977347		233.97	231			3.69444	4.40162	0.998019
				0.00792477	0.00780384		0.973732		174.11	167			3.72222	5.25846	0.141183
				0.00792477	0.00782078		0.976055		219.53	213			3.75	5.31096	1.90736
				0.00792477	0.00784904		0.970597		234.16	230			3.77778	6.1678	1.05052
				0.00792477	0.00786602		0.974918		71.48	71			3.80556	4.40162	0.998019
				0.00792477	0.00788867		0.980413		221.73	222			3.83333	6.1678	1.05052
				0.00792477	0.00789434		0.983844		45.68	54			3.86111	5.25846	0.141183
				0.00792477	0.00792271		0.979307		119.07	138			3.88889	4.40162	0.998019
				0.00792477	0.00794544		0.968333		223.9	214			3.91667	6.1678	1.05052
				0.00792477	0.00797388		0.977998		237.67	237			3.94444	5.31096	1.90736
				0.00792477	0.00799096		0.981728		43.89	46			3.97222	4.40162	0.998019
				0.00792477	0.00803088		0.981886		42.14	44			4	6.1678	1.05052
				0.00792477	0.00805944		0.98014		218.07	215			4.02778	5.31096	1.90736
				0.00792477	0.00809376		0.981433		93.31	82			4.05556	6.22512	2.82152
				0.00792477	0.00811094		0.98208		211.42	214			4.08333	7.08196	1.96468
				0.00792477	0.0081224		0.974507		117.72	153			4.11111	6.1678	1.05052
				0.00792477	0.00812813		0.974839		210.09	207			4.13889	6.1678	1.05052
				0.00792477	0.00814534		0.972587		204.68	206			4.16667	6.1678	1.05052
				0.00792477	0.00815108		0.968355		205.96	191			4.19444	7.93142	1.11522
				0.00792477	0.00820854		0.973766		9.37	6			4.22222	7.08196	1.96468
				0.00792477	0.0082143		0.974932		33.72	25			4.25	7.08196	1.96468
				0.00792477	0.00823733		0.978399		58.33	52			4.27778	7.08196	1.96468
				0.00792477	0.00824309		0.977618		160.77	108			4.30556	8.00102	2.88375
				0.00792477	0.00827191		0.973447		233.61	234			4.33333	7.93142	1.11522
				0.00792477	0.00828923		0.97526		243.79	245			4.36111	7.08196	1.96468
				0.00792477	0.00830078		0.971287		218.52	215			4.38889	8.00102	2.88375
				0.00792477	0.00834702		0.966022		233.93	232			4.41667	8.00102	2.88375
				0.0154753	0.00837597		0.956903		174.65	167			4.44444	8.00102	2.88375
				0.00861728	0.00838176		0.96398		220.25	216			4.47222	8.85048	2.03428
				0.00792477	0.00842815		0.97639		233.15	230			4.5	8.00102	2.88375
				0.00792477	0.00850952		0.974107		68.56	65			4.52778	8.00102	2.88375
				0.00792477	0.00851534		0.977985		221.15	222			4.55556	8.00102	2.88375
				0.00792477	0.00852699		0.977079		42.57	50			4.58333	9.77453	2.95833
				0.00792477	0.00853281		0.984643		107.57	135			4.61111	8.92507	3.80779
				0.00792477	0.00853864		0.983237		219.94	211			4.63889	8.85048	2.03428
				0.00792477	0.00857945		0.982376		235.04	234			4.66667	9.77453	2.95833
				0.00792477	0.00858528		0.981406		40.78	45			4.69444	8.00102	2.88375
				0.00922101	0.00866123		0.980179		38.63	42			4.72222	8.85048	2.03428
				0.00922101	0.00867878		0.97624		215.57	209			4.75	8.85048	2.03428
				0.00922101	0.00873735		0.974318		83.63	77			4.77778	10.6395	2.09337
				0.00922101	0.00874321		0.973114		202.49	211			4.80556	9.71544	1.16933
				0.00922101	0.00880188		0.970757		102.73	138			4.83333	10.6395	2.09337
				0.00922101	0.00882538		0.968547		196.18	196			4.86111	9.71544	1.16933
				0.00922101	0.00883125		0.975145		186.8	197			4.88889	10.5845	0.30022
				0.00922101	0.00883713		0.969858		177.58	170			4.91667	10.6395	2.09337
				0.00922101	0.00886653		0.976753		7.59	6			4.94444	10.6395	2.09337
				0.00922101	0.00893716		0.974999		28.85	23			4.97222	11.5086	1.22426
				0.00922101	0.00899021		0.96892		51.68	49			5	12.4377	2.15337
				0.00922101	0.00909648		0.971699		154.3	107			5.02778	12.4377	2.15337
				0.00922101	0.00912012		0.968312		233.84	234			5.05556	13.311	1.28006
				0.00922101	0.00912604		0.970128		243.72	245			5.08333	11.5086	1.22426
				0.00922101	0.00913195		0.965679		220.53	216			5.11111	12.4377	2.15337
				0.00922101	0.00914969		0.973845		234.83	233			5.13889	11.5086	1.22426
				0.00922101	0.00916153		0.972899		172.84	168			5.16667	12.4377	2.15337
				0.00922101	0.00916744		0.975518		219	218			5.19444	12.4377	2.15337
				0.00922101	0.00917336		0.981059		232.4	230			5.22222	13.372	3.08762
				0.00922101	0.0091852		0.975093		63.02	63			5.25	13.372	3.08762
				0.00922101	0.00920295		0.969132		222.1	221			5.27778	14.2453	2.21431
				0.00922101	0.00921479		0.974101		38.82	48			5.30556	12.4377	2.15337
				0.00922101	0.00922071		0.973682		103.38	127			5.33333	13.372	3.08762
				0.00922101	0.0092444		0.975537		215.91	208			5.36111	13.372	3.08762
				0.00922101	0.00927995		0.972276		232.66	232			5.38889	13.372	3.08762
				0.00922101	0.00932737		0.974548		36.48	37			5.41667	15.1848	3.1538
				0.00922101	0.0093333		0.978383		34.12	34			5.44444	13.372	3.08762
				0.00922101	0.00937482		0.972517		209.47	199			5.47222	14.2453	2.21431
				0.00922101	0.00939855		0.973659		76.79	69			5.5	15.1848	3.1538
				0.00922101	0.00941041		0.977473		193.41	204			5.52778	14.2453	2.21431
				0.00922101	0.00944602		0.978846		85.1	120			5.55556	16.0623	2.27621
				0.00922101	0.00945196		0.974348		179.71	188			5.58333	14.2453	2.21431
				0.00922101	0.0095232		0.976219		168.75	187			5.61111	15.1848	3.1538
				0.00981594	0.00955289		0.972043		153.35	144			5.63889	16.1296	4.09861
				0.00981594	0.00965387		0.973452		5.99	4			5.66667	15.1848	3.1538
				0.00981594	0.00968357		0.967067		26.8	20			5.69444	15.1848	3.1538
				0.00922101	0.00969545		0.96915		44.3	44			5.72222	14.3114	4.02711
				0.00981594	0.00974297				155.22	106			5.75	16.1296	4.09861
				0.00981594	0.00976079				235.13	234			5.77778	16.0623	2.27621
				0.00981594	0.00977861				243.95	246			5.80556	16.0623	2.27621
				0.00981594	0.00979049				224	214			5.83333	16.1296	4.09861
				0.00922101	0.00979643				236.38	234			5.86111	17.0071	3.22102
				0.00922101	0.00986174				171.35	170			5.88889	17.0071	3.22102
				0.00981594	0.00986768				220.65	219			5.91667	17.0071	3.22102
				0.00922101	0.00987362				230.05	227			5.94444	17.8891	2.3391
				0.00981594	0.00987955				58.53	60			5.97222	17.0071	3.22102
				0.00981594	0.00989736				222.04	221			6	17.9574	4.17125
				0.00981594	0.0099033				39.03	47			6.02778	17.0071	3.22102
				0.00981594	0.0099211				102.33	119			6.05556	16.1296	4.09861
				0.00981594	0.00996264				204.65	203			6.08333	17.0071	3.22102
				0.00981594	0.00998043				230.44	229			6.11111	17.9574	4.17125
				0.00981594	0.00999229				34.11	35			6.13889	17.9574	4.17125
				0.00981594	0.0100279				30.65	29			6.16667	17.9574	4.17125
				0.00922101	0.0100753				203.02	188			6.19444	17.9574	4.17125
				0.0101857	0.0101049				70.17	62			6.22222	17.9574	4.17125
				0.0104404	0.0101345				183.88	197			6.25	17.9574	4.17125
				0.0101857	0.0101523				79.44	99			6.27778	18.8393	3.28933
				0.0101857	0.0102114				165.38	174			6.30556	17.9574	4.17125
				0.0104404	0.010241				153.09	178			6.33333	18.8393	3.28933
				0.010835	0.0102646				135.16	122			6.36111	17.9574	4.17125
				0.0106059	0.0102941				7.96	6			6.38889	19.7256	2.40301
				0.010835	0.0103177				21.57	16			6.41667	19.795	4.24506
				0.010835	0.0103236				39.08	36			6.44444	19.795	4.24506
				0.010835	0.0103413				143.88	105			6.47222	19.795	4.24506
				0.0106059	0.0103943				234.64	233			6.5	20.7564	5.20639
				0.0106059	0.010459				244.3	246			6.52778	19.795	4.24506
				0.010835	0.0105471				223.07	216			6.55556	19.795	4.24506
				0.0106059	0.0105647				236.11	234			6.58333	18.9131	5.12698
				0.0106059	0.0105705				168.2	172			6.61111	19.795	4.24506
				0.010835	0.0105881				222.06	222			6.63889	18.9131	5.12698
				0.010835	0.0105998				227.84	228			6.66667	19.795	4.24506
				0.010835	0.0106524				51.37	59			6.69444	19.795	4.24506
				0.010835	0.0106758				221.62	219			6.72222	19.795	4.24506
				0.010835	0.010705				38.21	42			6.75	18.9131	5.12698
				0.010835	0.0107574				101.05	113			6.77778	21.6427	4.32008
				0.010835	0.0108213				197.34	198			6.80556	20.6813	3.35874
				0.010835	0.0108387				226.05	224			6.83333	20.6813	3.35874
				0.010835	0.0108966				31.2	32			6.86111	19.795	4.24506
				0.010835	0.0109313				28.01	25			6.88889	20.7564	5.20639
				0.0106059	0.0109775				186.73	176			6.91667	21.6427	4.32008
				0.010835	0.0110005				62.3	54			6.94444	20.7564	5.20639
				0.010835	0.0111381				174.96	188			6.97222	22.6097	5.28712
				0.010835	0.0111438				65.48	81			7	23.5005	4.39634
				0.010835	0.0112008				148.1	160			7.02778	21.6427	4.32008
				0.010835	0.0112065				130.01	158			7.05556	22.6097	5.28712
				0.010835	0.0112746				109.24	99			7.08333	21.6427	4.32008
				0.0116059	0.0113198				6.81	4			7.11111	22.6097	5.28712
				0.0116059	0.0113255				17.03	14			7.13889	21.6427	4.32008
				0.0116059	0.0113593				36.02	33			7.16667	20.7564	5.20639
				0.0116059	0.0114099				133.48	100			7.19444	22.6097	5.28712
				0.0116059	0.0114211				232.87	233			7.22222	23.5005	4.39634
				0.0116059	0.0114491				244.62	245			7.25	23.5005	4.39634
				0.0116059	0.0114714				224.5	218			7.27778	23.5005	4.39634
				0.0116059	0.0115272				236.4	235			7.30556	23.5005	4.39634
				0.0116059	0.0115327				166.29	170			7.33333	22.6097	5.28712
				0.0116059	0.011566				223.93	224			7.36111	23.5005	4.39634
				0.0116059	0.0116323				225.68	224			7.38889	24.4733	5.36919
				0.0116059	0.0116543				49.62	57			7.41667	22.6097	5.28712
				0.0116059	0.0117201				222.47	212			7.44444	23.5826	6.25997
				0.0116059	0.0117311				34.12	35			7.47222	23.5005	4.39634
				0.0116059	0.0117583				98.54	101			7.5	23.5005	4.39634
				0.0116059	0.0117692				188.95	194			7.52778	24.4733	5.36919
				0.0116059	0.0117747				223.37	216			7.55556	23.5826	6.25997
				0.0116059	0.0118235				27.8	27			7.58333	25.4521	6.34795
				0.0116059	0.0118343				26.11	22			7.61111	24.4733	5.36919
				0.0116059	0.0118667				176.06	156			7.63889	24.4733	5.36919
				0.0116059	0.0118721				61.17	50			7.66667	25.4521	6.34795
				0.0116059	0.0118774				165.51	180			7.69444	24.4733	5.36919
				0.0122946	0.0118882				63.2	68			7.72222	24.4733	5.36919
				0.0119876	0.0118989				128.71	147			7.75	23.5005	4.39634
				0.0120944	0.0119311				107.11	138			7.77778	26.3474	5.45264
				0.012111	0.0119365				94.91	79			7.80556	24.4733	5.36919
				0.012111	0.0120375				5.97	7			7.83333	25.3687	4.47387
				0.0116059	0.0120428				15.53	12			7.86111	24.4733	5.36919
				0.0161121	0.0120691				31.11	28			7.88889	25.4521	6.34795
				0.012111	0.0120797				134.05	96			7.91667	26.3474	5.45264
				0.012111	0.0121059				234.51	233			7.94444	26.3474	5.45264
				0.012111	0.0121686				244.73	245			7.97222	27.3322	6.43742
				0.012111	0.0121841				225.33	218			8	27.3322	6.43742
				0.012111	0.0122255				236.65	235			8.02778	26.3474	5.45264
				0.012111	0.0122923				156.18	173			8.05556	27.2473	4.55272
				0.012111	0.0123331				223.16	224			8.08333	28.2321	5.5375
				0.012111	0.0123534				223.91	222			8.11111	27.3322	6.43742
				0.0128266	0.0123635				48.4	55			8.13889	26.3474	5.45264
				0.0128266	0.0123787				220.48	209			8.16667	28.2321	5.5375
				0.0128266	0.0123988				34.74	30			8.19444	29.223	6.52842
				0.0128266	0.0124139				96.29	95			8.22222	28.2321	5.5375
				0.0128266	0.0124439				180.04	186			8.25	29.1367	4.63291
				0.0128266	0.0124589				214.77	209			8.27778	29.223	6.52842
				0.0128266	0.0125085				24.93	25			8.30556	29.223	6.52842
				0.0128266	0.0125282				22.26	22			8.33333	28.2321	5.5375
				0.0128266	0.0125871				163.83	137			8.36111	28.2321	5.5375
				0.0128266	0.0125968				52.37	45			8.38889	28.2321	5.5375
				0.0128266	0.0126017				151.18	167			8.41667	28.2321	5.5375
				0.0128266	0.0126741				64.65	57			8.44444	28.2321	5.5375
				0.0128266	0.0126789				109.83	126			8.47222	30.1276	5.62383
				0.0128266	0.0126885				87.92	124			8.5	29.223	6.52842
				0.0128266	0.0127075				79.41	65			8.52778	30.1276	5.62383
				0.0128266	0.0127408				5.68	6			8.55556	29.223	6.52842
				0.0128266	0.0127832				12.5	12			8.58333	28.2321	5.5375
				0.0128266	0.0128019				27.09	24			8.61111	30.1276	5.62383
				0.0128266	0.0128113				116.57	95			8.63889	30.2202	7.52559
				0.0128266	0.0128299				233.29	233			8.66667	30.2202	7.52559
				0.0128266	0.0128345				244.92	245			8.69444	30.2202	7.52559
				0.0128266	0.0129354				224.24	219			8.72222	31.1248	6.621
				0.0128266	0.0129399				235.86	235			8.75	31.1248	6.621
				0.0128266	0.0129625				147.38	172			8.77778	30.1276	5.62383
				0.0128266	0.0129895				222.69	224			8.80556	31.1248	6.621
				0.0128266	0.0130206				220.85	222			8.83333	30.1276	5.62383
				0.0128266	0.013056				46.26	49			8.86111	32.0341	5.71166
				0.0128266	0.0131557				221.3	211			8.88889	30.1276	5.62383
				0.0128266	0.0132024				31.72	28			8.91667	30.1276	5.62383
				0.0128266	0.0132276				96.62	89			8.94444	32.0341	5.71166
				0.0128266	0.0132318				165.12	183			8.97222	31.1248	6.621
				0.0128266	0.0132485				210.88	206			9	32.9483	4.7975
				0.0128266	0.0132816				23.82	25			9.02778	31.1248	6.621
				0.0128266	0.0132898				21.81	18			9.05556	32.0341	5.71166
				0.0128266	0.0132939				148.9	124			9.08333	31.037	4.71449
				0.0128266	0.013302				42.77	39			9.11111	32.0341	5.71166
				0.0128266	0.0133102				141.94	147			9.13889	32.0341	5.71166
				0.0137337	0.0133626				52.66	43			9.16667	32.0341	5.71166
				0.0137337	0.013422				86.73	109			9.19444	32.0341	5.71166
				0.0137337	0.0134259				74.1	106			9.22222	31.9511	3.80033
				0.0137337	0.0134337				68.21	54			9.25	33.0377	6.7152
				0.0137337	0.0134453				4.82	3			9.27778	33.0377	6.7152
				0.0137337	0.0134685				10.64	10			9.30556	33.0377	6.7152
				0.0137337	0.0134723				24	23			9.33333	32.9483	4.7975
				0.0137337	0.0135141				116.25	94			9.36111	32.9483	4.7975
				0.0137337	0.0135366				233.45	232			9.38889	32.9483	4.7975
				0.0137337	0.0136064				244.8	245			9.41667	33.0377	6.7152
				0.0137337	0.0136136				223.54	220			9.44444	34.8709	4.88198
				0.0137337	0.0136172				235.45	234			9.47222	34.8709	4.88198
				0.0137337	0.0136457				142.99	171			9.5	32.9483	4.7975
				0.0137337	0.0136598				220.39	225			9.52778	32.9483	4.7975
				0.0137337	0.0136739				219.54	218			9.55556	33.9518	5.80104
				0.0137337	0.0136947				42.82	47			9.58333	33.9518	5.80104
				0.0137337	0.0137153				218.58	204			9.61111	33.8674	3.87844
				0.0137337	0.0137221				29.03	25			9.63889	34.8709	4.88198
				0.0137337	0.0137391				93.33	81			9.66667	34.8709	4.88198
				0.0137337	0.0137424				157.83	171			9.69444	34.8709	4.88198
				0.0137337	0.0137558				200.89	200			9.72222	34.8709	4.88198
				0.0137337	0.013779				21.56	21			9.75	33.8674	3.87844
				0.0137337	0.0137823				20.71	16			9.77778	34.8709	4.88198
				0.0137337	0.0138244				137.37	114			9.80556	35.8809	5.89201
				0.0134795	0.0138372				36.3	35			9.83333	34.8709	4.88198
				0.0137337	0.0138435				115.82	130			9.86111	34.8709	4.88198
				0.0137337	0.0138747				47.38	37			9.88889	35.8809	5.89201
				0.0137337	0.013884				73.9	98			9.91667	35.7949	3.95793
				0.0137337	0.0138901				61.71	89			9.94444	35.7949	3.95793
				0.0137337	0.0139023				60.69	48			9.97222	37.8216	5.98463
				0.0137337	0.0139113				3.44	5			10	35.8809	5.89201
				0.0143342	0.0139381				10.51	9			10.0278	34.8709	4.88198
				0.0143342	0.013941				22.33	21			10.0556	36.805	4.96797
				0.0143342	0.0139527				107.89	91			10.0833	36.805	4.96797
				0.0143342	0.0139956				234.19	231			10.1111	36.805	4.96797
				0.0143342	0.0140396				244.4	243			10.1389	36.805	4.96797
				0.0143342	0.0140476				223.76	220			10.1667	37.8216	5.98463
				0.0143342	0.0140529				235.03	234			10.1944	35.7949	3.95793
				0.0143342	0.0140609				141.83	171			10.2222	37.7341	4.03886
				0.0143342	0.0140661				219.85	224			10.25	35.7949	3.95793
				0.0143342	0.0140687				216.85	214			10.2778	36.805	4.96797
				0.0143342	0.0140868				37.95	49			10.3056	36.805	4.96797
				0.0143342	0.0140919				217.37	201			10.3333	36.805	4.96797
				0.0143342	0.0141121				27.89	21			10.3611	37.8216	5.98463
				0.0143342	0.0141146				86.06	73			10.3889	36.805	4.96797
				0.0143342	0.014122				153.68	160			10.4167	37.7341	4.03886
				0.0143342	0.0141342				194.93	188			10.4444	36.805	4.96797
				0.0143342	0.0141462				20.14	16			10.4722	38.7507	5.05552
				0.0143342	0.0141879				20.45	15			10.5	36.805	4.96797
				0.0143342	0.0141902				124.52	102			10.5278	38.7507	5.05552
				0.0143342	0.0141969				32.03	29			10.5556	37.8216	5.98463
				0.0143342	0.0142187				96.02	113			10.5833	36.805	4.96797
				0.0143342	0.0142208				37.87	34			10.6111	37.7341	4.03886
				0.0143342	0.0142272				62.84	83			10.6389	37.8216	5.98463
				0.0143342	0.0142335				57.06	71			10.6667	37.7341	4.03886
				0.0143342	0.0142418				49.3	43			10.6944	37.7341	4.03886
				0.0143342	0.0142459				4	6			10.7222	37.8216	5.98463
				0.0143342	0.0142738				9.23	10			10.75	37.7341	4.03886
				0.0143342	0.0142796				20.72	22			10.7778	38.845	7.00804
				0.0143342	0.0142947				104.32	91			10.8056	37.8216	5.98463
				0.0143342	0.0142966				231.1	231			10.8333	37.8216	5.98463
				0.0143342	0.0143093				244.39	243			10.8611	38.7507	5.05552
				0.0143342	0.0143217				220.57	219			10.8889	38.7507	5.05552
				0.0143342	0.014342				233.67	233			10.9167	37.8216	5.98463
				0.0143342	0.0143452				130.78	167			10.9444	40.7084	5.14468
				0.0143342	0.0143485				219.29	220			10.9722	39.7742	6.07893
				0.0143342	0.0143533				212.59	212			11	38.7507	5.05552
				0.0150727	0.0143549				35.48	45			11.0278	38.7507	5.05552
				0.0143342	0.014358				217.22	202			11.0556	39.7742	6.07893
				0.0143342	0.0143673				25.48	18			11.0833	39.7742	6.07893
				0.0143342	0.0143961				80.17	65			11.1111	38.7507	5.05552
				0.0143342	0.0144001				147.52	155			11.1389	39.685	4.12127
				0.0143342	0.0144015				182.59	180			11.1667	38.7507	5.05552
				0.0143342	0.0144041				17.23	14			11.1944	38.7507	5.05552
				0.0143342	0.0144093				15.61	10			11.2222	39.7742	6.07893
				0.0143342	0.0144181				117.69	92			11.25	39.7742	6.07893
				0.0143342	0.0144193				28.59	25			11.2778	40.7084	5.14468
				0.0143342	0.0144378				81.42	94			11.3056	40.7084	5.14468
				0.0143342	0.014442				29.28	27			11.3333	40.7084	5.14468
				0.0143342	0.0144482				53.7	65			11.3611	41.7387	6.17498
				0.0143342	0.014457				47.67	62			11.3889	40.7084	5.14468
				0.0169157	0.0144709				41.29	38			11.4167	40.7084	5.14468
				0.0143342	0.0144749				4	4			11.4444	40.7084	5.14468
				0.0143342	0.0144779				8.81	10			11.4722	40.7084	5.14468
				0.0143342	0.0144828				20.4	22			11.5	40.7084	5.14468
				0.0143342	0.0144835				98.05	93			11.5278	40.7084	5.14468
				0.0143342	0.0144841				231.18	230			11.5556	40.7084	5.14468
				0.0143342	0.0144854				243.43	243			11.5833	40.7084	5.14468
				0.0143342	0.0144891				219.02	219			11.6111	41.7387	6.17498
				0.0143342	0.0144926				232.81	235			11.6389	40.7084	5.14468
				0.0143342	0.0144942				129.89	164			11.6667	40.7084	5.14468
				0.0143347	0.0144947				217.75	219			11.6944	40.7084	5.14468
				0.0143347	0.0144967				210.28	207			11.7222	40.7084	5.14468
				0.0143347	0.0144985				36.18	41			11.75	40.7084	5.14468
				0.0143347	0.0145018				213.98	199			11.7778	39.685	4.12127
				0.0143347	0.0145053				24.93	18			11.8056	41.7387	6.17498
				0.0143347	0.0145076				74.61	60			11.8333	41.6479	4.20519
				0.0143347	0.0145086				138.94	147			11.8611	41.6479	4.20519
				0.0143347	0.014509				175.27	173			11.8889	40.7084	5.14468
				0.0143347	0.0145107				16.7	16			11.9167	40.7084	5.14468
				0.0143347	0.0145107				13.93	8			11.9444	40.7084	5.14468
				0.0143347	0.0145104				102.06	81			11.9722	41.7387	6.17498
				0.0143347	0.0145099				30.08	20			12	42.6782	5.2355
				0.0143347	0.0145092				71.15	75			12.0278	42.6782	5.2355
				0.0143347	0.0145085				23.92	24			12.0556	42.6782	5.2355
				0.0143347	0.0145079				43.64	54			12.0833	42.6782	5.2355
				0.0143347	0.0145074				42	56			12.1111	42.6782	5.2355
				0.0143347	0.0145059				37.34	33
				0.0143347	0.014505				4	4
				0.0143347	0.0145011				8.44	8
				0.0143347	0.0144986				17.89	17
				0.0143347	0.0144972				91.9	88
				0.0137812	0.0144958				230.04	229
				0.0143347	0.0144953				243.05	243
				0.0143347	0.0144937				216.87	221
				0.0143347	0.0144874				232.93	233
				0.0143347	0.0144862				125.95	160
				0.0143347	0.0144801				216.68	218
				0.0143347	0.014478				205.82	199
				0.0143347	0.0144758				35.5	40
				0.0143347	0.014475				211.14	197
				0.0143347	0.0144494				23.64	16
				0.0143347	0.0144422				66.55	55
				0.0143347	0.0144369				127.88	139
				0.0143347	0.0144301				170.02	161
				0.0143347	0.0144231				14.77	13
				0.0143347	0.0144057				13.48	9
				0.0143347	0.0143977				92.64	71
				0.0143347	0.0143676				24.64	16
				0.0143347	0.0143645				67.95	61
				0.0143347	0.014363				23.93	22
				0.0143347	0.0143614				37.82	46
				0.0143347	0.0143536				38.51	44
				0.0143347	0.0143504				35.45	32
				0.0143347	0.0143455				4.08	4
				0.0143347	0.0143406				8.75	8
				0.0143347	0.0143373				16.68	18
				0.0143347	0.0143339				94.64	85
				0.0143347	0.0143167				227.58	227
				0.0143347	0.0143114				243.06	243
				0.0143347	0.0142913				215.35	221
				0.0143347	0.0142838				230.68	232
				0.0143347	0.0142819				119.35	149
				0.0143347	0.01428				214.34	213
				0.0143347	0.0142722				204.44	195
				0.0143347	0.0142683				36.18	37
				0.0143347	0.0142664				206.47	193
				0.0143347	0.0142524				21.35	15
				0.0143347	0.0142483				62.78	49
				0.0143347	0.0142442				119.91	130
				0.0143347	0.0142339				159.81	153
				0.0143347	0.0142276				15.14	10
				0.0143347	0.0142104				13.07	9
				0.0143347	0.0142061				83.73	66
				0.0143347	0.014195				21.73	16
				0.0143347	0.0141928				59.2	51
				0.0143347	0.0141883				20.88	18
				0.0143347	0.014177				33.33	40
				0.0143347	0.0141701				33.54	36
				0.0143347	0.0141631				34.2	29
				0.0143347	0.0141608				4	4
				0.0143347	0.0141584				8.44	7
				0.0143347	0.0141442				17.27	16
				0.0143347	0.0141346				85.85	83
				0.0143347	0.0141297				227.37	226
				0.0143347	0.0141175				242.25	243
				0.0143347	0.014115				214.01	220
				0.0143347	0.014105				229.21	231
				0.0143347	0.0141025				125.33	142
				0.0136944	0.0141				210.36	210
				0.0136944	0.0140949				200.45	190
				0.0136944	0.014064				32.89	36
				0.0136944	0.0140587				200.89	184
				0.0136944	0.0140534				18.81	13
				0.0136944	0.0140507				57.34	40
				0.0136944	0.0140481				109.22	113
				0.0136944	0.0140319				150.74	143
				0.0136944	0.0140292				12.46	9
				0.0136944	0.0139961				10.74	6
				0.0136944	0.0139905				74.11	59
				0.0136944	0.0139791				18.33	14
				0.0136944	0.0139386				48.36	44
				0.0136944	0.0139268				17.6	15
				0.0136944	0.0139148				30.94	35
				0.0136944	0.0139088				30.33	31
				0.0136944	0.0139028				27.05	28
				0.0136944	0.0138937				3.81	4
				0.0136944	0.0138784				7.6	8
				0.0136944	0.0138629				16.84	15
				0.0136944	0.0138566				82.22	79
				0.0136944	0.0138504				226.89	227
				0.0136944	0.0138282				241.79	243
				0.0136851	0.0137927				211.98	219
				0.0136851	0.0137697				228.55	230
				0.0136851	0.0137531				122.64	140
				0.0136851	0.0137363				207.91	208
				0.0136851	0.0137022				197.02	187
				0.0136851	0.0136988				32.96	33
				0.0136851	0.013671				192.76	179
				0.0136851	0.013664				18.74	13
				0.0136851	0.0136285				52.46	39
				0.0136851	0.0136214				104.77	104
				0.0136851	0.0135852				138.38	136
				0.0136851	0.0135742				10.12	9
				0.0136851	0.0135669				8.99	5
				0.0136851	0.0135521				68.6	54
				0.0136851	0.0135447				15.94	12
				0.0136851	0.0135372				40.75	38
				0.0136851	0.013511				16.49	14
				0.0136851	0.0134958				24.29	31
				0.0136851	0.0134882				26.04	28
				0.0136851	0.0134653				24.23	23
				0.0136851	0.0134614				4.89	4
				0.0136851	0.0134537				7.19	8
				0.0136851	0.0134265				15.65	16
				0.0136851	0.0134187				83.74	77
				0.0136851	0.013407				224.92	226
				0.0136851	0.013403				242.22	242
				0.0136851	0.0133872				206.33	217
				0.0136851	0.0133753				227.47	229
				0.0132552	0.013319				117.25	137
				0.0132552	0.013315				206.05	203
				0.0132552	0.0133068				196.38	184
				0.0132552	0.0133028				33.65	30
				0.0132552	0.0132699				188.29	177
				0.0132552	0.0132658				17.75	12
				0.0132552	0.0132616				46.98	38
				0.0132552	0.0132575				92.3	100
				0.0132552	0.0132325				132.96	127
				0.0132552	0.0132074				9.35	9
				0.0132552	0.0131693				8.06	6
				0.0132552	0.0131607				56.46	47
				0.0132552	0.0131565				14.24	11
				0.0132552	0.0131522				35.19	35
				0.0132552	0.0131393				13.45	15
				0.0132552	0.0131307				21.73	25
				0.0132552	0.0131135				24.38	27
				0.0132552	0.0130961				22.12	19
				0.0131363	0.0130743				4.69	4
				0.0131363	0.0130611				6.98	8
				0.0131363	0.0130524				14.76	15
				0.0131363	0.013017				76.21	73
				0.0131363	0.0129992				221.66	224
				0.0131363	0.0129858				242.28	242
				0.0131363	0.0129588				203	214
				0.0131363	0.012918				226.25	229
				0.0131363	0.0129135				121.3	127
				0.0131363	0.0128861				201.6	199
				0.0131363	0.0128815				190.4	177
				0.0128214	0.0128492				33.17	30
				0.0128214	0.0128353				183.34	171
				0.0128214	0.0128307				16.02	12
				0.0128214	0.0127179				43.65	34
				0.0128214	0.0127131				83.93	89
				0.0128214	0.0126988				123.17	118
				0.0128214	0.0126171				9.3	8
				0.0128214	0.0126122				8.11	6
				0.0128214	0.0125635				52.75	44
				0.0128214	0.012539				11.86	9
				0.0128214	0.0125291				31.36	31
				0.0122788	0.0125143				11.63	14
				0.0122788	0.0125094				19.3	21
				0.0122788	0.0125044				21.06	22
				0.0122788	0.0124995				23.01	20
				0.0122788	0.0124846				3.71	4
				0.0122788	0.0124747				6.33	8
				0.0122788	0.0124598				14.65	16
				0.0122788	0.0124498				74.18	71
				0.0122788	0.0124398				222.49	223
				0.0122788	0.0123997				241.36	242
				0.0122788	0.0123896				199.67	213
				0.0122788	0.0123441				224.87	229
				0.0122788	0.012334				113.49	120
				0.0122788	0.0123238				198.42	193
				0.0122788	0.0122778				182.38	172
				0.0122788	0.0122573				29.14	30
				0.0122788	0.0122316				175.64	161
				0.0122788	0.0122058				13.62	9
				0.0122788	0.0122006				40.35	33
				0.0122788	0.0121747				79.36	77
				0.0122788	0.0121695				114.07	109
				0.0122788	0.0120858				8.38	7
				0.0119322	0.011996				7.05	7
				0.0124748	0.0119907				45.36	40
				0.0119322	0.0119427				9.84	9
				0.0119322	0.0119267				28.24	27
				0.0119322	0.0118945				9.63	8
				0.0119322	0.0118891				16.1	21
				0.0119322	0.0118568				16.2	17
				0.00741433	0.00701042				28.97	27
				0.00741433	0.0070322				4.02	4
				0.00742631	0.00709738				6.84	8
				0.00741433	0.00711904				18.99	26
				0.00741433	0.00716227				76.02	71
				0.00741433	0.00719818				218.39	222
				0.00742631	0.00729107				241.13	242
				0.00741433	0.00730529				193.41	209
				0.00741433	0.00732659				221.12	227
				0.00742631	0.00735492				112.24	117
				0.00741433	0.00736906				195.02	188
				0.00742631	0.00737612				176.72	163
				0.00742631	0.00740431				28.74	29
				0.00742631	0.00741837				166.35	157
				0.00742631	0.00743943				14.7	9
				0.00742631	0.00747442				36.03	27
				0.00742631	0.00751622				70.56	69
				0.00742631	0.00756471				97.04	98
				0.00742631	0.00757162				9.17	6
				0.00742631	0.00759918				6.13	7
				0.00742631	0.00764032				40.29	32
				0.00742631	0.0076608				9.62	8
				0.00742631	0.0077757				22.42	23
				0.00872498	0.00788191				10.54	7
				0.00829931	0.00790815				14.49	18
				0.00872498	0.00793426				14.95	17
				0.00872498	0.00794076				21.95	24
				0.00829931	0.00796023				4.36	4
				0.00829931	0.00797317				6.88	7
				0.00829931	0.00797962				17.71	26
				0.00829931	0.00801817				75.12	70
				0.00829931	0.00805005				215.88	220
				0.00829931	0.00810059				241.27	242
				0.00829931	0.00810687				183.59	207
				0.00829931	0.00811939				218.39	224
				0.00829931	0.00821207				106.4	110
				0.00829931	0.00827861				191.69	186
				0.00829931	0.00830249				172.61	157
				0.00872498	0.00832619				26.24	21
				0.00829931	0.0083789				162.41	152
				0.00829931	0.00843639				13.03	9
				0.00829931	0.00846471				31.68	23
				0.00829931	0.00847595				61.05	67
				0.00829931	0.00849829				86.58	89
				0.00872498	0.00850385				7.8	6
				0.00872498	0.00852044				6.11	7
				0.00829931	0.00853145				35.35	31
				0.00872498	0.00856416				8.24	8
				0.00829931	0.00859642				21.23	22
				0.00872498	0.00862295				10.39	8
				0.00872498	0.00864395				13.59	17
				0.00872498	0.00875069				14.25	14
				0.00872498	0.00876054				20.1	20
				0.00872498	0.00878008				4.02	4
				0.00872498	0.00879459				6.47	8
				0.00872498	0.00881848				16.69	25
				0.00867226	0.00883734				77.69	67
				0.00829931	0.00887891				216.44	219
				0.00829931	0.00888346				240.63	241
				0.00872498	0.0089015				183.01	204
				0.00872498	0.00890597				215.5	225
				0.00872498	0.00893249				101.68	104
				0.00872498	0.00898387				187.9	179
				0.00872498	0.00898805				165.45	151
				0.00872498	0.00899222				28.33	22
				0.00872498	0.00900872				158.1	143
				0.00872498	0.00905672				13.16	8
				0.00872498	0.0090645				31.99	23
				0.00872498	0.00907986				56.67	53
				0.00872498	0.00910979				77.28	90
				0.00872498	0.00915269				6.11	7
				0.00872498	0.00916985				5.58	7
				0.00872498	0.00918659				34.44	30
				0.00929168	0.00922191				8.37	7
				0.00929168	0.00922501				21.02	20
				0.00911502	0.00923117				10.63	10
				0.00929168	0.00925511				12.42	14
				0.00929168	0.0092638				14.28	16
				0.00929168	0.00926666				23.76	25
				0.00929168	0.00927232				3.73	4
				0.00929168	0.00928889				6.73	8
				0.00929168	0.00931254				18.2	24
				0.00929168	0.00935318				79.66	66
				0.00929168	0.00936412				214.73	218
				0.00929168	0.00937046				239.7	241
				0.00929168	0.00938265				181.13	199
				0.00929168	0.00939039				212.8	222
				0.00929168	0.00940845				108.33	98
				0.00929168	0.00941677				181.83	172
				0.00929168	0.00943054				154.66	139
				0.00929168	0.00944528				27.72	21
				0.00929168	0.00945007				149.48	141
				0.00929168	0.00945234				11.4	7
				0.00929168	0.00945871				29.17	19
				0.00929168	0.00946348				48.79	45
				0.00929168	0.00946526				65.12	97
				0.00929168	0.00946936				6.09	6
				0.00929168	0.00947158				5.93	7
				0.00929168	0.00947428				29.23	30
				0.00929168	0.00948226				8.4	6
				0.00929168	0.00948406				17.88	19
				0.00929168	0.0094842				9.75	9
				0.00929168	0.00948462				11.92	12
				0.00929168	0.00948433				13.93	15
				0.00929168	0.00948229				16.55	16
				0.00929168	0.00948197				4	4
				0.00929168	0.00948129				7.54	8
				0.00929168	0.0094797				13.96	13
				0.00929168	0.00947779				71.32	64
				0.00929168	0.00947497				210.91	216
				0.00929168	0.00947434				239.87	241
				0.00929168	0.00947093				171.99	196
				0.00929168	0.00947019				209.75	219
				0.00929168	0.0094578				93.85	93
				0.00929168	0.00945356				178.74	167
				0.00929168	0.00945246				148.51	134
				0.00929168	0.00945133				23.4	17
				0.00923738	0.00943069				141.28	133
				0.00923738	0.00942924				11.05	8
				0.00923738	0.00942627				27.01	18
				0.00923738	0.00941854				44.07	43
				0.00923738	0.00941366				65.21	82
				0.00923738	0.00940517				6.49	5
				0.00923738	0.00940341				6.29	4
				0.00923738	0.00939434				26.66	26
				0.00920484	0.00936858				7.99	6
				0.00920484	0.00936002				14.59	19
				0.00920484	0.00933495				9.31	9
				0.00920484	0.00933016				11.68	12
				0.00920484	0.00931533				13.17	14
				0.00920484	0.00930767				16.51	14
				0.00920484	0.00928917				4	4
				0.00920484	0.00928372				7.68	8
				0.00920484	0.00928097				13.01	14
				0.00920484	0.0092782				70.82	66
				0.00920484	0.00926695				212.19	213
				0.00920484	0.00923757				239.95	241
				0.00920484	0.00922222				173.25	194
				0.00920484	0.00918693				207.89	217
				0.00920484	0.00916339				84.46	88
				0.00920484	0.00914607				172.34	160
				0.00920484	0.00912832				147.12	126
				0.00920484	0.00912472				22.02	17
				0.00920484	0.00911383				130.88	122
				0.00920484	0.00908404				11.17	8
				0.00920484	0.00904138				25.71	18
				0.00920484	0.00903741				38.95	39
				0.00920484	0.00901322				58.96	77
				0.00920484	0.00898847				6.36	3
				0.00920484	0.00897589				5.78	4
				0.00920484	0.00897166				25.7	23
				0.00920484	0.0089503				6.11	6
				0.00920484	0.00894164				12.73	17
				0.00920484	0.00893729				8.71	9
				0.00920484	0.00891974				9.93	11
				0.00920484	0.00887481				11.49	13
				0.00920484	0.00886565				14.82	14
				0.00920484	0.0088518				4.11	3
				0.00920484	0.00882369				7.53	8
				0.00920484	0.00881421				13.3	13
				0.00920484	0.00874128				70.25	66
				0.00920484	0.00871124				208.17	212
				0.00920484	0.00867557				238.35	240
				0.00920484	0.00867042				159.22	193
				0.00920484	0.00864969				204.28	215
				0.00920484	0.00863401				92.1	84
				0.00920484	0.00862875				169.36	157
				0.00920484	0.00859162				139.34	123
				0.00920484	0.00858089				18.12	18
				0.00920484	0.00857551				120.8	116
				0.00758169	0.008532				9.57	7
				0.00758169	0.00843697				22.58	16
				0.00758169	0.00843127				39.51	37
				0.00758169	0.00840262				52.68	59
				0.00758169	0.00836786				6.39	4
				0.00758169	0.00835618				5.62	4
				0.00758169	0.00833858				24.31	24
				0.00758169	0.00826721				5.63	6
				0.00758169	0.00825517				11.49	14
				0.00758169	0.00824913				7.79	8
				0.00758169	0.00823703				9.83	11
				0.00758169	0.00823096				10.33	12
				0.00758169	0.00821879				14.67	14
				0.00758169	0.00819434				4	3
				0.00758169	0.00817589				7.96	8
				0.00758169	0.00813251				13.28	14
				0.00758169	0.00812002				68.38	59
				0.00758169	0.00810123				208.93	211
				0.00758169	0.00808235				237.56	239
				0.00758169	0.00807604				156.18	187
				0.00758169	0.00802521				200	211
				0.00758169	0.00801242				91.48	80
				0.00758169	0.00798028				164.32	154
				0.00758169	0.00792188				137.92	116
				0.00758169	0.00784961				15.93	16
				0.00758169	0.00783636				114.63	111
				0.00758169	0.00776968				7.75	6
				0.00758169	0.00771581				20.92	15
				0.00758169	0.00764101				39.04	40
				0.00758169	0.00760674				48.02	44
				0.00758169	0.00758611				6.16	4
				0.00758169	0.00757922				5.48	4
				0.00758169	0.00756542				22.06	23
				0.00758169	0.00753774				6.33	6
				0.00758169	0.00750301				10.71	13
				0.00758169	0.00744014				8.12	8
				0.00758169	0.00741206				9.42	10
				0.00758169	0.00739799				9.85	12
				0.00758169	0.0073344				13.75	14
				0.00758169	0.00724187				4	4
				0.00758169	0.00719891				7.42	8
				0.00758169	0.00718456				13.76	14
				0.00758169	0.00714861				74.56	58
				0.00758169	0.0071342				203.51	210
				0.00758169	0.00712699				237.41	239
				0.00758169	0.00706918				146.51	178
				0.00758169	0.00701842				195.65	207
				0.00758169	0.00698206				95.68	78
				0.00758169	0.00696021				157.53	146
				0.00758169	0.00693834				125.01	109
				0.00758169	0.00692374				15.49	15
				0.00758169	0.00690913				104.07	104
				0.00758169	0.00679925				7.74	6
				0.00758169	0.00676987				17.97	15
				0.00758169	0.00674781				36.12	36
				0.00758169	0.00661512				44.27	40
				0.00625542	0.00648203				5.99	4
				0.00625542	0.00647463				4.23	4
				0.00625542	0.00644501				20.83	20
				0.00625542	0.00640058				6.06	6
				0.00625542	0.00628945				10.54	13
				0.00625542	0.006245				7.99	8
				0.00625542	0.00619316				9.13	9
				0.00625542	0.00616355				9.69	13
				0.00625542	0.00612655				13.56	14
				0.00625542	0.00610435				4.02	4
				0.00625542	0.00608957				7.9	7
				0.00625542	0.00599353				13.8	14
				0.00625542	0.00598615				69.79	57
				0.00625542	0.0059714				200.76	209
				0.00625542	0.00594928				236.73	239
				0.00567861	0.005883				142.2	178
				0.00567861	0.00586828				192.89	205
				0.00567861	0.00586093				87.98	68
				0.00567861	0.00585358				153.55	142
				0.00567861	0.00579483				119.33	103
				0.00567861	0.00574354				15.79	15
				0.00567861	0.00571427				99.48	97
				0.00567861	0.00568504				8.14	6
				0.00567861	0.00564127				17.74	15
				0.00567861	0.0056267				31.1	30
				0.00567861	0.0055395				39.01	41
				0.00567861	0.00547436				4.96	4
				0.0042846	0.0053807				4.33	4
				0.0042846	0.00537352				18.37	18
				0.0042846	0.00523062				5.63	6
				0.0042846	0.00520221				10.25	13
				0.0042846	0.00518803				7.99	8
				0.0042846	0.00517386				9.44	10
				0.0042846	0.0050541				10.74	12
				0.0042846	0.00504008				13.85	14
				0.0042846	0.00503308				3.9	4
				0.0042846	0.00496332				7.98	7
				0.0042846	0.00494247				13.6	14
				0.0042846	0.00490091				64.6	54
				0.0042846	0.00485262				202.5	207
				0.0042846	0.00483886				236.15	239
				0.0042846	0.00480456				139.41	172
				0.0042846	0.00479771				191.46	201
				0.0042846	0.00479087				93.98	65
				0.0042846	0.00477719				147.2	138
				0.0042846	0.0047431				114.94	96
				0.0042846	0.0047363				13.29	14
				0.0042846	0.0047295				96.52	90
				0.0042846	0.00467529				7.99	6
				0.0042846	0.00456116				16.55	15
				0.0042846	0.0045545				28.61	29
				0.0042846	0.00452124				37	38
				0.0042846	0.00450798				5.04	4
				0.0042846	0.00448812				4.31	4
				0.0042846	0.00447491				18.43	19
				0.0042846	0.00446831				5.99	6
				0.0042846	0.00446172				10.61	10
				0.0042846	0.0044354				8.06	8
				0.0042846	0.00442884				9.61	10
				0.0042846	0.00440263				10.91	10
				0.0042846	0.00438956				14.46	14
				0.0042846	0.00438304				3.52	4
				0.0042846	0.00433102				7.98	8
				0.0042846	0.00428581				13.84	14
				0.0042846	0.00427937				66.57	51
				0.0042846	0.00426651				195.71	206
				0.0042846	0.00424087				235.83	238
				0.0042846	0.00417716				131.7	166
				0.0042846	0.00416449				187.26	197
				0.0042846	0.00415184				90.17	65
				0.0042846	0.00414553				143.31	128
				0.0042846	0.00412662				107.95	94
				0.0042846	0.00411404				11.43	14
				0.0042846	0.00410776				90.98	87
				0.0042846	0.00410148				6.38	7
				0.0042846	0.00409522				15.42	13
				0.0042846	0.00408896				27.35	29
				0.0042846	0.00407645				35.12	35
				0.0042846	0.00403907				5.32	4
				0.0042846	0.00400809				4.22	4
				0.0042846	0.00400191				18.69	18
				0.0042846	0.00393435				4.72	5
				0.00483546	0.00392215				9.43	9
				0.0042846	0.00389175				8.04	8
				0.0042846	0.00388569				9.7	10
				0.0042846	0.0037955				10.84	12
				0.0042846	0.00377169				13.43	14
				0.0042846	0.00376575				4.53	4
				0.0042846	0.00371847				8	8
				0.0042846	0.00365413				13.91	14
				0.0042846	0.00362514				68.13	49
				0.0042846	0.00358481				201.12	205
				0.0042846	0.00356763				234.42	238
				0.0042846	0.00352208				130.48	163
				0.0042846	0.00348257				182.24	191
				0.0042846	0.00344895				79.49	59
				0.0042846	0.00340449				139.85	120
				0.0042846	0.00339896				98.75	89
				0.0042846	0.00328974				11.93	11
				0.0042846	0.00328435				83.49	85
				0.0042846	0.00327359				6.58	5
				0.0042846	0.00326285				13.49	14
				0.0190356	0.0189039				25.5	26
				0.0179941	0.0192297				29.56	32
				0.0179941	0.0192934				4.29	4
				0.0179941	0.0193425				4.08	4
				0.0179941	0.0194578				16.57	16
				0.0179941	0.0194687				5.44	4
				0.0154753	0.0196467				10.28	10
				0.0154753	0.0196643				7.98	8
				0.0031891	0.00275632				8.71	9
				0.0031891	0.00277854				9.97	10
				0.0031891	0.00278598				13.77	14
				0.0031891	0.00278971				2.62	4
				0.0031891	0.00280091				7.9	8
				0.0031891	0.00283855				13.81	14
				0.00322176	0.00284233				64.64	48
				0.0031891	0.00286133				203.47	204
				0.0031891	0.00287279				235.04	237
				0.0031891	0.00287661				128.78	160
				0.0031891	0.00288428				178.4	187
				0.0031891	0.00289581				72.01	53
				0.0031891	0.00289967				131.56	117
				0.00322176	0.00291125				97.97	82
				0.0031891	0.002919				12.15	12
				0.0031891	0.00294625				81.51	82
				0.0031891	0.00295408				6.41	3
				0.0031891	0.00298556				13.99	13
				0.0031891	0.00300141				24.08	25
				0.0031891	0.00303733				28.34	30
				0.0031891	0.00304939				4.52	4
				0.00322176	0.00310619				3.65	4
				0.00319259	0.00311028				16.34	16
				0.0031891	0.00311847				5.33	4
				0.00322176	0.00314317				10.25	10
				0.0031891	0.00314731				8	8
				0.00319259	0.00318471				8.92	9
				0.00322176	0.00320145				10.15	13
				0.00322176	0.00322248				13.88	14
				0.0031891	0.00324363				3.52	4
				0.0031891	0.00327343				7.97	8
				0.0031891	0.00328199				13.88	14
				0.0031891	0.00328627				66.75	49
				0.0031891	0.00330346				198.72	204
				0.0031891	0.00331209				234.21	237
				0.0031891	0.00333372				117.1	151
				0.0031891	0.00333807				175.65	184
				0.0031891	0.00336859				74.41	52
				0.0031891	0.00337736				125.87	111
				0.0031891	0.00340376				91.49	81
				0.0031891	0.00343924				10.79	12
				0.0031891	0.00344815				79.75	78
				0.0031891	0.00346157				6.05	3
				0.0031891	0.00347502				12	11
				0.00319259	0.0035111				22.98	23
				0.0031891	0.00352017				29.14	30
				0.0031891	0.00352926				4.18	4
				0.0031891	0.00355664				4.08	4
				0.0031891	0.00359804				15.44	14
				0.0031891	0.00360267				5.14	4
				0.0031891	0.00367731				9.4	7
				0.0031891	0.00368202				7.24	8
				0.003973	0.00370089				9.42	10
				0.00403576	0.00377237				10.36	13
				0.003973	0.00379644				13.67	14
				0.003973	0.00380127				4.63	4
				0.003973	0.00384496				7.98	9
				0.003973	0.00391865				13.92	14
				0.00394393	0.00399849				63.88	48
				0.003973	0.00400856				196.56	202
				0.003973	0.00403382				233.59	237
				0.0040234	0.00404396				119.34	146
				0.003973	0.0040796				169.9	181
				0.003973	0.00408472				66.2	51
				0.0040234	0.00408983				119.66	108
				0.0040234	0.00410521				90.65	82
				0.003973	0.00417758				10.09	9
				0.0040234	0.004188				71.98	72
				0.0040234	0.00420367				6.25	4
				0.0040234	0.00421938				12.09	12
				0.0040234	0.0042404				22.5	22
				0.003973	0.0042615				27.77	28
				0.003973	0.00427737				3.59	4
				0.0040234	0.00430394				3.93	4
				0.0040234	0.00431459				15.33	14
				0.003973	0.00433062				4.64	4
				0.003973	0.00434133				9.42	7
				0.0040234	0.00435206				8.07	8
				0.00519518	0.00439518				9.96	10
				0.00519518	0.00442774				11.6	10
				0.00515588	0.00448789				13.57	13
				0.00519518	0.00449889				3.85	4
				0.00515047	0.00452648				7.96	8
				0.00519518	0.00454864				13.78	14
				0.00519518	0.00457646				66.9	44
				0.00515588	0.00461562				198.68	199
				0.00515047	0.00464938				233.09	236
				0.00515047	0.00467199				124.1	144
				0.00519518	0.00468899				169.13	177
				0.00515047	0.00471744				60.75	49
				0.00515047	0.00476321				114.82	106
				0.00533163	0.00476896				77.39	77
				0.00519518	0.00477471				9.93	10
				0.00515588	0.00478046				62.71	66
				0.00515047	0.00487321				6.02	4
				0.00519518	0.0048966				11.6	10
				0.00519518	0.00494361				21.19	23
				0.00515047	0.00495542				25.57	26
				0.00515588	0.00496724				3.91	4
				0.00515047	0.00503262				3.86	4
				0.00519518	0.00504457				13.69	14
				0.00533163	0.00505654				4.93	4
				0.00519518	0.00506853				8.44	8
				0.00515047	0.00507454				7.64	8
				0.00519518	0.00508054				9.4	10
				0.00515047	0.00510462				10.25	10
				0.00515047	0.00511066				14.34	13
				0.00519518	0.00512274				4	4
				0.00519518	0.0051409				7.81	8
				0.00515047	0.00516517				13.92	14
				0.00519518	0.00518343				67.74	44
				0.00519518	0.00520174				198.54	200
				0.00519518	0.00529391				231.94	235
				0.00515588	0.00530629				108.57	136
				0.00515588	0.00546258				165.75	171
				0.00519518	0.00551323				54.06	47
				0.00515588	0.00555779				106.37	100
				0.00519518	0.00558336				77.99	78
				0.00515588	0.00559618				9.94	10
				0.00515588	0.00560259				60.41	62
				0.00519518	0.00562186				5.9	4
				0.00519518	0.00562829				10.11	9
				0.00515588	0.00567992				18.99	21
				0.00515047	0.00569287				24.35	25
				0.00515047	0.00573184				4.21	4
				0.00533163	0.00575791				4.04	4
				0.00515047	0.00579716				13.23	13
				0.00519518	0.00586294				4.1	4
				0.00515588	0.00596913				8.06	8
				0.00689439	0.00602936				6.84	8
				0.0068303	0.00605624				9.67	9
				0.00683694	0.00615089				9.53	12
				0.00683694	0.00617128				14.61	13
				0.00683694	0.00617808				4	4
				0.00683694	0.00619852				8	8
				0.0068303	0.00620535				13.96	14
				0.0068303	0.00625323				69.79	44
				0.00683694	0.00626694				197.98	197
				0.00669573	0.00628068				230.89	235
				0.00683694	0.00635651				110.11	132
				0.0068303	0.00644678				162.2	165
				0.00683694	0.00648168				59.97	45
				0.0068303	0.00649567				105.45	98
				0.00683694	0.00651668				71.05	72
				0.00669573	0.00652369				8.9	10
				0.00689439	0.00658697				61.68	58
				0.0068303	0.00660108				5.1	4
				0.00683694	0.00664349				10.56	9
				0.00683694	0.00671448				18.91	18
				0.00683694	0.00676439				24.56	26
				0.00669573	0.00690799				3.94	5
				0.0068303	0.00692965				4.02	4
				0.0068303	0.00695134				13.42	12
				0.0068303	0.00695858				4.02	4
				0.0068303	0.00698757				7.77	8
				0.00683694	0.00701661				6.72	8
				0.0068303	0.00711867				9.35	8
				0.0068303	0.0071333				10.23	11
				0.00683694	0.00714795				13.94	13
				0.0068303	0.00717728				4.12	4
				0.00669573	0.00719196				7.99	8
				0.0068303	0.00721401				13.89	14
				0.0068303	0.00723609				66.55	43
				0.00689439	0.00725819				192.5	196
				0.00683694	0.00727295				231	235
				0.00683694	0.00728033				111.35	126
				0.0068303	0.00730249				161.53	163
				0.00683694	0.00739139				52.72	43
				0.0068303	0.00744344				97.25	94
				0.0068303	0.00747324				65.7	64
				0.00690748	0.00748816				10.48	10
				0.00689439	0.00750309				58.7	52
				0.00669573	0.00757041				4.22	4
				0.00683694	0.00759289				9.22	9
				0.00683694	0.0076154				17.37	18
				0.0068303	0.00765296				21.75	22
				0.00669573	0.007668				3.78	3
				0.00800297	0.00769812				3.94	4
				0.0080628	0.00776601				12.75	13
				0.0080628	0.00779624				4	4
				0.0080628	0.00782651				7.97	8
				0.00800297	0.00786439				6.96	8
				0.0080628	0.00787198				9.32	8
				0.00800297	0.00787956				10.93	11
				0.0080628	0.00790233				13.87	13
				0.0080628	0.00790992				4.03	4
				0.00800297	0.00791752				8.01	8
				0.00814251	0.00793272				13.95	14
				0.0080628	0.00794032				66.21	43
				0.00800297	0.00796313				197.39	194
				0.00814251	0.0080012				229.62	235
				0.00800297	0.00801644				104.08	119
				0.0080628	0.00803931				154.11	160
				0.0080628	0.00805457				45.65	40
				0.0080628	0.00811566				89.07	86
				0.00800297	0.00812331				64.4	62
				0.00800297	0.00819984				9.1	8
				0.0080628	0.0082305				54.14	52
				0.00800297	0.0082535				4.3	4
				0.00814251	0.00826885				8.86	9
				0.0080628	0.00832259				17.24	19
				0.00900504	0.00847648				21.96	22
				0.00915163	0.00853814				3.85	3
				0.00907845	0.00855356				3.93	4
				0.00900504	0.00867706				11.77	12
				0.00907845	0.00871569				3.96	4
				0.00907845	0.00873887				8.02	8
				0.00907845	0.00876205				6.8	8
				0.00900504	0.00879296				9.23	9
				0.00907845	0.00881616				10.91	11
				0.00879177	0.00887027				14.16	13
				0.00900504	0.00904035				4.01	4
				0.00900504	0.00907126				7.99	8
				0.00879177	0.00910989				13.85	14
				0.00900504	0.00914079				60.87	43
				0.00900504	0.009218				194.42	194
				0.00907845	0.00924887				229.44	234
				0.00900504	0.00927201				96.24	113
				0.00879177	0.00930285				152.2	155
				0.00907845	0.00931056				44.22	39
				0.00907845	0.00934138				87.32	81
				0.00915163	0.00935678				59.54	57
				0.00907845	0.00938758				8.35	8
				0.00900504	0.00941067				46.95	49
				0.00900504	0.00942605				4.55	4
				0.00900504	0.00951826				9.45	9
				0.00879177	0.00954895				16.57	17
				0.00900504	0.00955662				21.3	21
				0.00900504	0.00956428				4	4
				0.00900504	0.00957195				3.99	4
				0.00907845	0.0096638				12.07	12
				0.00879177	0.00970963				4	4
				0.0141714	0.00980868				7.98	8
				0.0116434	0.00984669				6.39	8
				0.0116434	0.00985428				8.74	9
				0.0116434	0.00997543				10.49	11
				0.0116434	0.00999053				13.95	13
				0.0100087	0.0100132				4	4
				0.0141714	0.0100734				7.93	8
				0.0116434	0.0100884				13.88	14
				0.00997063	0.0101484				63.44	42
				0.00997063	0.0101633				191.58	194
				0.0141714	0.0182754				228.54	233
				0.0116434	0.0182939				95.87	112
				0.0116434	0.0183124				145.76	155
				0.0141714	0.0186471				37.97	38
				0.0143313	0.0186639				79.38	79
				0.0143313	0.0187136				54.69	52
				0.0141714	0.0187785				8.31	8
				0.0109695	0.0109824				46.62	42
				0.0109695	0.011045				4.21	4
				0.0143313	0.0110588				10.63	8
				0.0113576	0.0111549				16.28	15
				0.0113576	0.0111753				19.33	21
				0.0113576	0.0111821				4	4
				0.0113576	0.0112025				4	4
				0.0113576	0.0112632				12.51	12
				0.0119017	0.0112833				4.17	4
				0.0113576	0.0113698				7.61	8
				0.0113576	0.0114159				6.96	8
				0.0113576	0.0115391				9.73	8
				0.0113576	0.0115711				10.94	11
				0.012038	0.0116344				14.28	13
				0.0120309	0.011728				4	4
				0.012038	0.0117465				8	9
				0.012038	0.0118075				13.89	14
				0.012038	0.0118317				62.61	43
				0.012038	0.0118737				187.59	190
				0.012038	0.0118797				227	233
				0.0120199	0.0119152				89.14	108
				0.012038	0.0119329				143.27	149
				0.012038	0.0119622				42.14	34
				0.012038	0.0119854				81.55	71
				0.0120309	0.0120315				52.91	50
				0.012038	0.0121106				7.82	8
				0.012038	0.0121439				42.3	39
				0.0120309	0.0121494				3.61	4
				0.012038	0.0121714				9.45	8
				0.012038	0.0121823				15.95	16
				0.012038	0.0121932				20.02	21
				0.012038	0.0122364				3.97	4
				0.012038	0.0122789				3.99	4
				0.012038	0.0124073				11.86	11
				0.0120199	0.0124122				4.03	4
				0.012038	0.0124272				7.9	7
				0.012038	0.0124321				6.97	8
				0.012038	0.0124518				9.31	8
				0.012038	0.0124762				10.24	11
				0.0130336	0.0124955				14.11	13
				0.0130336	0.0125146				4.05	4
				0.0130336	0.0125382				8.06	9
				0.0130346	0.0125476				14.03	14
				0.0130346	0.0126164				63.3	39
				0.0130336	0.0126343				185.89	191
				0.0130336	0.012652				226.21	233
				0.0130336	0.0126695				91.55	108
				0.0130346	0.0126868				136.28	142
				0.0130336	0.0127866				36.61	35
				0.0130336	0.012853				74.14	70
				0.0130336	0.0128793				48.86	47
				0.0130336	0.0128866				8.01	8
				0.0130336	0.0129369				40.24	37
				0.0130336	0.0129438				4.37	5
				0.0130336	0.012961				9.15	8
				0.0130336	0.0129944				15.83	16
				0.0130336	0.0130009				19.25	19
				0.0130336	0.0130326				4	4
				0.0130336	0.0130357				4	4
				0.0130336	0.0130541				12.02	12
				0.0130336	0.0130719				3.96	4
				0.0130336	0.0130748				7.94	7
				0.0130336	0.0130806				6.63	8
				0.0130336	0.0130892				8.85	8
				0.0130346	0.013106				10.17	12
				0.0130346	0.0131088				13.44	12
				0.0130336	0.0131197				4	4
				0.0130336	0.0131382				7.49	9
				0.0130935	0.0131585				14.69	14
				0.0130935	0.0131941				62.77	38
				0.0130935	0.0132009				188.37	187
				0.0130935	0.0132031				225.4	232
				0.0130935	0.0132053				80.44	101
				0.0130935	0.0132075				132.88	140
				0.0130935	0.0132203				34.78	33
				0.0130935	0.0132327				69.79	67
				0.0130935	0.0132594				44.82	46
				0.0130935	0.0132784				7.78	8
				0.0130935	0.0132941				38.39	38
				0.0130935	0.0133014				4.3	5
				0.0130935	0.0133042				8.46	8
				0.0130935	0.0133123				15.73	16
				0.0130383	0.0133199				18.96	17
				0.0130935	0.013328				4.34	4
				0.0130935	0.0133344				4.01	4
				0.0130935	0.0133355				12	12
				0.0130935	0.0133394				3.98	4
				0.0130935	0.0133422				7.9	7
				0.0130935	0.0133439				6.09	8
				0.0130935	0.0133512				8.41	8
				0.0130383	0.0133547				11.19	9
				0.0130383	0.0133572				13.18	12
				0.0130935	0.0133578				4	4
				0.0130935	0.0133595				8.02	9
				0.0130935	0.0133616				14.17	14
				0.0130383	0.0133625				63.14	39
				0.0130383	0.0133642				191.83	188
				0.0130935	0.0133663				223.77	231
				0.0130935	0.0133666				77.41	95
				0.0130935	0.0133671				127.67	138
				0.0130935	0.0133684				31.81	26
				0.0130935	0.0133688				68.47	62
				0.0130935	0.0133688				42.27	45
				0.0130935	0.0133686				7.52	8
				0.0130935	0.0133684				35.52	37
				0.0130935	0.0133678				4.44	4
				0.0130935	0.0133626				8.02	8
				0.0130383	0.013359				14.91	15
				0.0130935	0.0133573				18.03	17
				0.0130935	0.013356				4.48	4
				0.0130383	0.0133547				4.01	4
				0.0130935	0.013352				11.72	12
				0.0130935	0.0133505				4	4
				0.0130935	0.0133497				7.99	7
				0.0130383	0.013344				6.58	6
				0.0130935	0.0133345				8.07	8
				0.0130935	0.0133335				11.15	9
				0.0130935	0.013327				13.23	13
				0.0130935	0.013315				4	4
				0.0130935	0.0133029				7.01	8
				0.0130935	0.0132881				14.06	14
				0.0130935	0.0132801				58.77	39
				0.0130383	0.0132785				191.38	189
				0.0130935	0.0132666				224.55	231
				0.0130935	0.0132541				71.37	89
				0.0130935	0.0132522				124.59	134
				0.0130935	0.0132328				30.39	30
				0.0130935	0.0132099				65.04	62
				0.0130935	0.0132033				42.53	39
				0.0130935	0.0131943				7.52	7
				0.0130935	0.0131875				37.13	36
				0.0130935	0.0131781				4.17	4
				0.0130383	0.0131487				8.74	8
				0.0130336	0.0131384				14.72	14
				0.0130336	0.0131118				17.33	18
				0.0130336	0.0130923				4	4
				0.0130336	0.0130866				4	4
				0.0130336	0.0130721				11.32	11
				0.0130336	0.0130662				4	4
				0.0130383	0.0130329				7.97	7
				0.0130336	0.0130012				6.58	7
				0.0130336	0.0129914				9.27	9
				0.0130336	0.0129881				10.05	11
				0.0130336	0.0129647				13.46	14
				0.0130336	0.012951				4	4
				0.0130336	0.0129266				8.22	9
				0.0130336	0.0128265				13.14	15
				0.0130383	0.0127463				57.93	38
				0.0130336	0.012738				187.48	188
				0.0130336	0.0127338				222.96	230
				0.0130336	0.0127254				62.48	87
				0.0130336	0.0127128				120.15	128
				0.0130336	0.0126958				27.87	29
				0.0130336	0.0126785				61.29	56
				0.0130336	0.0126699				41.1	39
				0.0130336	0.0126212				6.62	6
				0.0130336	0.0126032				34.98	31
				0.0130336	0.0125758				4.47	4
				0.0130336	0.0125433				8.42	8
				0.0130336	0.0125386				14.46	14
				0.0130336	0.0125339				17.99	17
				0.0130336	0.0125102				4.1	4
				0.0130336	0.0125007				4	4
				0.0130336	0.0124911				11.01	12
				0.0125005	0.0123976				4	3
				0.0125005	0.0123673				7.98	7
				0.0125005	0.0123107				7.61	11
				0.0125005	0.0122951				9.8	9
				0.0125122	0.0122898				9.98	11
				0.0121632	0.0122528				14.19	16
				0.0121632	0.0122422				4.18	4
				0.0121632	0.0122153				8.03	10
				0.0121632	0.0121828				14.85	17
				0.0121632	0.0121773				57.96	37
				0.0121632	0.0121719				178.4	185
				0.0121632	0.0121499				222.16	229
				0.0121632	0.0121333				58.53	87
				0.0121632	0.0121111				115.1	126
				0.0116136	0.0120717				26.4	29
				0.0116136	0.0120604				59.43	53
				0.0114818	0.0120377				39.06	40
				0.0116136	0.0119917				6.42	6
				0.0116136	0.0119685				32.55	28
				0.0116136	0.0119627				4.28	4
				0.0116136	0.0119393				8.77	9
				0.0116136	0.0118802				14.54	14
				0.0116136	0.0118563				17.9	15
				0.0116136	0.0118322				4	4
				0.0116136	0.0118262				4	4
				0.0116136	0.0118201				11.73	12
				0.0116136	0.0118141				4	4
				0.0116136	0.0117898				7.99	8
				0.0116136	0.0117715				7.34	10
				0.0116136	0.0117408				8.63	8
				0.0114818	0.0117161				10.19	9
				0.0114818	0.0117099				17.01	15
				0.0116136	0.0117037				3.81	4
				0.0116136	0.0116851				8.28	9
				0.0116136	0.0115907				18.41	17
				0.0116136	0.0115396				59.14	37
				0.0116136	0.0115332				176.94	184
				0.0116177	0.011501				221.18	228
				0.0116136	0.0114098				56.44	79
				0.0116136	0.0113901				114.07	120
				0.0116136	0.0113637				26.36	31
				0.0116136	0.0113372				54.6	50
				0.0116136	0.0112906				37.42	37
				0.0116136	0.0112436				6.92	6
				0.0116136	0.0111623				31.36	25
				0.0116136	0.0111555				4.06	4
				0.0109558	0.0110109				8.79	8
				0.0109558	0.010983				14.61	14
				0.0109558	0.0109481				16.53	17
				0.0109558	0.0109341				4	4
				0.0109558	0.0108849				4.1	4
				0.0109152	0.0108778				12.13	12
				0.0109558	0.0108495				4.28	4
				0.0109558	0.0108354				7.93	7
				0.0109558	0.0108141				6.47	8
				0.0103109	0.0107714				8.99	8
				0.0103109	0.01075				10.43	9
				0.0103109	0.0106998				16.59	15
				0.01031	0.0106782				3.85	4
				0.01031	0.0106494				7.96	8
				0.0103109	0.010526				16.6	16
				0.0103109	0.0104822				58.15	37
				0.0103109	0.0104235				172.13	180
				0.0103652	0.0103794				220.04	226
				0.0103157	0.010372				53.78	78
				0.0103109	0.0103202				110.7	118
				0.0103109	0.0102162				25.62	28
				0.0103157	0.0100665				52.05	47
				0.0103109	0.0100514				36.78	36
				0.0103109	0.0100289				6.71	6
				0.0103109	0.00997606				27.76	27
				0.0103652	0.00996096				4.31	4
				0.0103109	0.00993071				7.73	7
				0.0103157	0.00983213				15.5	15
				0.00923168	0.00980172				17.24	17
				0.00923168	0.0097865				4.47	4
				0.00923168	0.00967973				4.08	4
				0.00923168	0.00963385				12.07	12
				0.00920996	0.00956493				4.44	4
				0.00923168	0.00953425				7.73	6
				0.00920996	0.00948819				6.23	8
				0.00920996	0.00947283				7.19	8
				0.00920996	0.00945745				11.69	9
				0.00923168	0.00941901				15.58	12
				0.00920996	0.00935743				3.47	4
				0.00920996	0.00934973				8.33	8
				0.00917524	0.00933432				13.86	15
				0.00923168	0.00932661				56.15	37
				0.00923168	0.00921093				174.35	178
				0.00922146	0.00912599				221.1	227
				0.00920996	0.00911054				53.62	78
				0.00920996	0.00901781				113.73	123
				0.00923168	0.00898689				28.17	24
				0.00920996	0.00897142				51.65	48
				0.00923168	0.00879361				37.52	36
				0.00917524	0.00877042				6.18	6
				0.00923168	0.00870861				26.57	26
				0.00857803	0.00859279				4.3	5
				0.00857803	0.0085465				7.88	6
				0.0102158	0.00964824				16.16	16
				0.0102158	0.0098794				22.63	22
				0.0102158	0.0102731				3.57	4
				0.0102158	0.0103531				3.75	4
				0.0102158	0.0104335				11.45	12
				0.0102158	0.0106771				4.16	4
				0.0102158	0.0107591				6.42	7
				0.0154792	0.0114298				6.15	8
				0.0154792	0.0116876				7.95	8
				0.0154792	0.0117744				9.44	10
				0.0154792	0.0121249				12.44	12
				0.0154792	0.0136756				2.79	4
				0.0154792	0.0141482				7.81	8
				0.0154792	0.0158957				12.77	13
				0.0154792	0.0160931				55.12	36
				0.0154792	0.016291				172.9	180
				0.0154792	0.01639				220.81	226
				0.0154792	0.0165883				49.56	71
				0.0154792	0.018078				103.95	116
				0.0154792	0.01867				26.21	25
				0.0231559	0.0200245				49.56	48
				0.0231559	0.0207717				36.23	37
				0.0231559	0.0208632				6.29	6
				0.0231559	0.0211353				26.87	25
				0.0231559	0.0217525				4.53	5
				0.0231559	0.0219239				8.32	7
				0.0231559	0.0222592				15.39	16
				0.0231559	0.0231248				20.27	25
				0.0231559	0.023199				4.19	4
				0.0231559	0.0238285				3.9	4
				0.0221611	0.0241466				10.31	13
				0.0231559	0.0242671				3.49	4
				0.0231559	0.0243836				6.49	7
				0.0231559	0.0246567				6.28	8
				0.0231559	0.024994				8	8
				0.0231559	0.0251619				8.95	10
				0.0231559	0.0252756				11.03	12
				0.0231559	0.0253455				4.62	4
				0.0231559	0.0253787				7.69	8
				0.0255211	0.0256426				12.26	12
				0.0255211	0.0257727				57.31	36
				0.0255211	0.0257808				162.6	179
				0.0255211	0.0257972				219.4	226
				0.0255211	0.0257841				48.42	67
				0.0255211	0.0257766				99.2	108
				0.0255211	0.0257679				25.51	25
				0.0255211	0.0257201				50.09	44
				0.0255211	0.025705				34.84	37
				0.0255211	0.0256519				5.92	6
				0.0255211	0.0255383				24.58	26
				0.0255211	0.0255119				4.17	4
				0.0221611	0.0253937				8.23	8
				0.0255211	0.0253274				15.28	14
				0.0255211	0.0251803				17.57	21
				0.0255211	0.0251406				4.35	4
				0.0255211	0.0248306				4.14	4
				0.0237855	0.0227789				10.85	13
				0.0194343	0.022461				3.98	4
				0.0194343	0.0215323				6.04	7
				0.0194343	0.0209969				6.88	8
				0.0194343	0.0203514				8.08	8
				0.0194343	0.0197833				9.15	9
				0.0194343	0.0195914				10.85	11
				0.0194343	0.0192045				4.06	4
				0.0194343	0.018814				7.34	8
				0.0194343	0.0186177				12.65	12
				0.0194343	0.0174298				56.39	35
				0.0194343	0.0167341				170.58	177
				0.0198306	0.019795				217.93	227
				0.0198306	0.0198331				41.61	68
				0.0198306	0.0198723				95.01	103
				0.0198306	0.0199056				24.57	24
				0.0198306	0.0199462				45.42	40
				0.0198306	0.0199687				31.75	31
				0.0198306	0.0199706				4.37	6
				0.0198306	0.0199723				22.71	23
				0.0198306	0.0199782				3.87	4
				0.0198306	0.0199794				8.3	8
				0.0198306	0.0199828				13.91	12
				0.0198306	0.0199842				15.88	15
				0.0198306	0.0199744				3.98	4
				0.0198306	0.0199728				4.01	4
				0.0198306	0.0199692				9.35	11
				0.0195837	0.0199441				3.85	4
				0.0195837	0.0199306				6.06	7
				0.0195837	0.0199153				6.99	8
				0.0195837	0.019898				8.1	8
				0.0195837	0.0198934				9.43	9
				0.0195837	0.0198838				12.3	11
				0.0195837	0.0197548				4	4
				0.0195837	0.0196314				7.97	8
				0.0195837	0.0196222				12.34	12
				0.0195837	0.019535				52.91	34
				0.0195837	0.0195144				156.45	173
				0.0195837	0.0194933				216.77	225
				0.0195837	0.0194826				39.33	67
				0.0196691	0.0194609				93.94	98
				0.0195837	0.0194276				22.29	21
				0.0195837	0.0193094				42.41	41
				0.0195837	0.0192463				28.73	27
				0.0195837	0.0191807				5.62	6
				0.0187698	0.0188621				22.94	21
				0.0175195	0.0184266				3.94	4
				0.0175195	0.0182993				7.92	8
				0.0175195	0.0182058				13.44	12
				0.0175195	0.0181868				14.63	15
				0.0177303	0.018091				4.02	5
				0.0177303	0.0180715				4.02	4
				0.0175195	0.0180128				9.57	8
				0.0175195	0.0179733				4.03	4
				0.0175195	0.0178529				6	7
				0.0175195	0.0177917				7.01	8
				0.0175195	0.0176254				8.06	8
				0.0175195	0.0175192				9.69	9
				0.0175195	0.017433				11.92	12
				0.0177303	0.0170782				4	4
				0.0175195	0.0169871				8.23	8
				0.0175195	0.0168951				12.12	12
				0.0175195	0.0168487				53.07	33
				0.0175195	0.0166613				158.65	169
				0.0175195	0.0166376				216.26	223
				0.0177303	0.0166139				40.64	64
				0.0175195	0.0165185				93.54	95
				0.0175195	0.0164465				25.05	23
				0.0159481	0.0162768				41.48	38
				0.0159481	0.0162524				28.07	28
				0.0159481	0.016228				5.56	6
				0.0154655	0.0160803				22.28	23
				0.0159481	0.0159562				3.97	4
				0.0159481	0.0159312				7.65	8
				0.0159481	0.0158311				12.82	12
				0.0154655	0.0158059				13.27	16
				0.0154655	0.0157556				3.85	5
				0.0153677	0.0152866				3.47	4
				0.0153677	0.0153675				9.45	9
				0.0153677	0.0157229				4	4
				0.0175634	0.0159511				6.02	7
				0.0175634	0.0160624				7	8
				0.0175634	0.016621				8.09	8
				0.0175634	0.0166863				9.54	9
				0.0175634	0.0170844				11.3	12
				0.0175634	0.0171131				4.19	4
				0.0175634	0.0172785				8.1	8
				0.0175634	0.0174078				12.11	12
				0.0175634	0.0174327				53.03	33
				0.0175634	0.0174816				161.45	167
				0.0175634	0.0175055				215.68	222
				0.0175634	0.017598				41.14	59
				0.0175634	0.0176422				89.08	92
				0.0175634	0.0176638				22.6	21
				0.0175634	0.0176851				38.81	35
				0.0175634	0.0178426				28.28	29
				0.0175634	0.0179459				5.36	5
				0.0175634	0.0181565				19.96	22
				0.0175634	0.0182024				4	4
				0.0175634	0.0182322				7.41	8
				0.0175634	0.0182842				12.7	12
				0.0175634	0.0182883				12.88	15
				0.0175634	0.0182891				3.99	4
				0.0175634	0.0182796				3.97	4
				0.0180688	0.0181944				9.5	10
				0.0180688	0.0181015				3.93	4
				0.0180688	0.0180893				6.13	7
				0.0180688	0.0180637				6.55	8
				0.0180688	0.0180367				8.04	8
				0.0180688	0.0179466				9.6	9
				0.0172661	0.0179303				11.17	12
				0.0172661	0.0178792				3.91	4
				0.0172661	0.0178434				7.95	8
				0.0172661	0.0177476				12.3	12
				0.0172661	0.0175533				51.57	33
				0.0172661	0.0173322				158.34	165
				0.0172661	0.017306				212.34	221
				0.0172661	0.0168772				41.98	59
				0.0172661	0.0168151				88.08	94
				0.0172661	0.0166876				19.75	18
				0.0172661	0.0164545				36.38	37
				0.0157213	0.015038				26.97	28
				0.0157213	0.0152321				5.69	2
				0.0157213	0.0152643				18.19	18
				0.0157213	0.0160447				3.93	4
				0.0157213	0.0160749				7.99	7
				0.0157213	0.016135				11.55	12
				0.0157213	0.0162541				14.57	15
				0.0157213	0.0163424				4.14	4
				0.0157213	0.0163716				4.51	4
				0.0157213	0.0165164				9.94	10
				0.0157213	0.0167146				4	4
				0.017563	0.0168254				6.03	7
				0.017563	0.0168802				6.52	8
				0.017563	0.0169615				7.99	8
				0.017563	0.0171207				10.22	9
				0.017563	0.0171728				12.62	12
				0.017563	0.0174501				3.95	4
				0.017563	0.0174987				7.8	8
				0.017563	0.0175707				11.97	12
				0.017563	0.0175944				49.16	31
				0.017563	0.0178012				159.49	167
				0.017563	0.0178235				212.06	220
				0.017563	0.0178675				35.12	53
				0.017563	0.0181186				84.9	90
				0.017563	0.0182543				20.22	18
				0.0189554	0.0184844				37.99	34
				0.0189554	0.0185333				25.14	25
				0.0189554	0.0186112				5.23	3
				0.0189554	0.018641				18.95	19
				0.0189554	0.0186702				4	4
				0.0189554	0.0186986				7.4	8
				0.0189554	0.0187663				11.7	12
				0.0189554	0.0187921				13.54	14
				0.0189554	0.0188986				3.96	4
				0.0189554	0.0190489				3.85	4
				0.0189554	0.0190921				9.54	10
				0.0189554	0.0191383				3.8	4
				0.0189554	0.0191478				5.99	7
				0.0189554	0.0191776				6.4	8
				0.0189554	0.019183				8.06	7
				0.0189554	0.0191896				9.98	9
				0.0189554	0.0191929				12.29	12
				0.0189554	0.0191942				4	4
				0.0189554	0.0191976				8.38	9
				0.0189554	0.0191979				12.09	12
				0.0189554	0.0191971				51.12	31
				0.0189554	0.0191964				151.4	163
				0.0189554	0.0191954				211.92	217
				0.0189554	0.0191777				33.59	52
				0.0189554	0.0191681				81.12	86
				0.0189554	0.0191334				18.76	18
				0.0189554	0.0191051				36.29	32
				0.0189554	0.0190717				24.55	24
				0.0189554	0.0190644				5.04	4
				0.0189554	0.0189613				18.23	18
				0.0189554	0.0188176				4	4
				0.0189554	0.018685				7.32	8
				0.0180544	0.0183106				11.98	12
				0.0180544	0.0182737				13.71	13
				0.0180544	0.0181784				4.01	4
				0.0180544	0.0181589				4.11	4
				0.0180544	0.0180992				9.55	9
				0.0180544	0.018079				4.55	4
				0.0180544	0.0180587				6	7
				0.0180544	0.0179545				6.98	8
				0.0180544	0.0177796				8.11	6
				0.0180544	0.0175477				9.59	9
				0.0211942	0.0204663				11.23	12
				0.021466	0.0215921				4	4
				0.0211942	0.0224747				8.59	9
				0.0211942	0.0226415				12	12
				0.0211942	0.0226658				52.66	31
				0.021466	0.0226829				153.26	158
				0.0211942	0.0226804				211.31	216
				0.021466	0.0226621				35.26	52
				0.0211942	0.022465				78.94	84
				0.0211942	0.0224049				18.5	17
				0.0211942	0.0220048				34.86	30
				0.0211942	0.020752				23.4	24
				0.0211942	0.0193957				4.45	4
				0.0211942	0.0186296				18.56	19
				0.0185482	0.0171919				3.98	4
				0.0185482	0.0158998				7.16	6
				0.0185482	0.0154634				11.29	10
				0.0185482	0.0145891				12.62	14
				0.0185482	0.0139363				3.99	4
				0.0185482	0.0132897				4.04	4
				0.0191221	0.0124421				9.25	9
				0.0211942	0.0212678				4.5	4
				0.0211942	0.0211768				6.04	7
				0.0211942	0.0211703				6.99	8
				0.0211942	0.0211248				8.89	7
				0.0211942	0.0210078				9.09	9
				0.0211942	0.0210013				10.6	12
				0.0211942	0.0209948				4	4
				0.0211942	0.0209883				7.86	9
				0.0185482	0.0208778				12.18	12
				0.0191221	0.0208583				51.78	26
				0.0191221	0.0208323				150.5	158
				0.0191221	0.0207868				210.01	217
				0.0204449	0.0207803				35.38	49
				0.0204449	0.0207413				76.78	81
				0.0191221	0.0207218				17.68	18
				0.0191221	0.0206438				33.01	28
				0.0203306	0.0205983				21.64	23
				0.0203306	0.0205853				5.12	3
				0.0203217	0.0205593				17.13	18
				0.0203217	0.0205138				3.99	4
				0.0203217	0.0204943				6.63	5
				0.0203217	0.0204618				11.64	10
				0.0203217	0.0203578				12.34	14
				0.0203217	0.0203448				3.99	4
				0.0203217	0.0203058				3.87	4
				0.0203217	0.0202538				9.35	9
				0.0203306	0.0202343				3.74	4
				0.0203217	0.0202018				6.04	6
				0.0203217	0.0201693				6.03	8
				0.0203217	0.0201433				8.37	7
				0.0203306	0.0200653				9.2	9
				0.0203306	0.0199938				10.53	11
				0.0203217	0.0199808				4	4
				0.0195683	0.0199613				7.89	8
				0.0195724	0.0199223				11.84	12
				0.0195724	0.0198703				51.77	30
				0.0195683	0.0198638				142.56	158
				0.0195242	0.0197468				209.02	215
				0.0195242	0.0197403				33.47	48
				0.0195724	0.0197273				75.44	79
				0.0195683	0.0196558				16.23	16
				0.0195683	0.0196298				30.38	28
				0.0195683	0.0196168				21.52	23
				0.0195683	0.0196038				5.06	3
				0.0195683	0.0195973				15.36	16
				0.0195683	0.0195843				3.88	4
				0.0195724	0.0195518				6.34	6
				0.0195724	0.0195453				11.8	9
				0.0195683	0.0194738				12.34	12
				0.0195683	0.0194673				4	4
				0.0195724	0.0194608				3.94	4
				0.0195683	0.0194543				9.27	10
				0.0195683	0.0194348				3.53	5
				0.0195683	0.0194283				6.01	7
				0.0195724	0.0193568				6.98	8
				0.0195724	0.0193503				8.35	8
				0.0195683	0.0193438				9.8	10
				0.0195724	0.0193243				11.31	10
				0.0195683	0.0192723				4.28	4
				0.0195683	0.0192528				8.62	8
				0.0195683	0.0192138				11.58	12
				0.0190347	0.0191228				53.29	33
				0.019034	0.0191099				146.61	154
				0.019034	0.0190904				205.8	212
									34.31	50
									69.72	74
									18.14	15
									28.85	28
									21.66	22
									4.79	4
									15.56	14
									3.87	4
									6.16	6
									11.98	9
									12.08	12
									4	4
									4	4
									9.33	10
									3.99	4
									6	6
									6.53	8
									8.5	8
									9.99	10
									9.5	9
									4.46	4
									7.88	8
									11.09	13
									51.57	29
									152.42	157
									205.12	213
									34.97	46
									64.93	72
									16.73	15
									28.27	27
									20.16	20
									3.97	4
									15.69	14
									4	4
									6.4	6
									11.93	12
									11.98	12
									4.49	4
									4.08	4
									9.6	10
									4.43	0
									6.05	7
									6.2	8
									8.49	8
									10.08	10
									10.84	9
									4.07	4
									7.72	8
									11.68	12
									48.81	29
									137.04	156
									203.87	211
									30.73	41
									65.26	70
									14.63	15
									25.98	25
									20.94	20
									4.16	3
									15.09	15
									3.48	4
									6.34	6
									11.71	13
									12.16	12
									4.48	4
									4.16	4
									9.43	10
									4.52	4
									6.02	7
									6.91	8
									8.34	8
									9.2	10
									10.26	11
									4.2	4
									7.87	8
									12.54	12
									53.65	32
									153.28	154
									203.51	212
									31.07	40
									61.91	63
									15.05	15
									28.02	23
									19.31	19
									4.45	5
									15.37	15
									3.77	4
									6.39	6
									12.12	10
									12.02	12
									4.09	4
									4.08	3
									9.38	10
									4.47	4
									5.99	5
									6.94	8
									7.32	8
									9.96	10
									11.02	11
									4.13	4
									7.7	8
									12.2	12
									48.32	28
									144.96	156
									203.75	211
									30.93	37
									61.57	61
									13.66	15
									25.58	25
									17.93	18
									4.15	3
									15.11	12
									4.34	4
									6.12	6
									11.37	9
									11.91	11
									4.15	4
									3.99	4
									9.95	10
									3.91	4
									6.58	4
									6.67	8
									7.68	8
									9.53	10
									12.65	13
									4	4
									7.84	9
									12.22	12
									51.31	27
									144.83	150
									202.06	209
									28.14	37
									60.56	65
									13.78	15
									23.5	25
									21.18	19
									4.2	4
									14.58	14
									2.85	4
									6.47	6
									11.93	13
									11.96	12
									4.33	4
									4	4
									11.11	10
									3.92	4
									5.72	8
									6.43	8
									8.01	8
									10.09	9
									12.52	13
									4	3
									8.55	8
									12.45	12
									51.21	28
									140.38	147
									201.2	209
									28.49	39
									57.5	64
									14.27	14
									23.77	22
									20.21	17
									4.69	4
									13.84	14
									3.44	4
									7.3	6
									11.62	13
									12.49	11
									4	4
									4	4
									10.41	9
									3.99	4
									6.24	6
									6.23	7
									8.37	8
									10.69	10
									12.44	9
									4.01	4
									7.95	7
									13.2	12
									47.21	26
									148.93	148
									199.3	206
									29.68	37
									55.4	62
									13.77	14
									22.76	19
									20.34	20
									4.3	4
									14.89	14
									3.67	4
									6.91	6
									12.18	13
									12.54	13
									3.96	4
									4.08	4
									10.56	9
									3.6	4
									5.35	7
									6.27	7
									7.57	7
									8.87	10
									10.55	9
[truncated: 3,409 more rows]

## Sheet: Supplementary Figure 2
	0.11973 g/L
Distance	0	0.54	1.08	1.62	2.16	2.7	3.24	3.78	4.32	4.86	5.4	5.94	6.48	7.02	7.56	8.1	8.64	9.18
Light_107	72	53	49	47	46	48	45	47	47	46	46	47	48	49	48	47	49	51
Light_178	88	72	64	65	63	63	65	65	64	63	63	63	65	65	64	63	63	65
Light_267	98	86	76	76	77	74	75	79	78	75	75	78	82	82	77	72	80	82
Light_357	114	104	96	94	95	96	96	97	95	95	92	93	101	101	95	93	97	99
Light_570	137	128	119	118	119	119	121	124	121	120	116	118	127	127	120	117	118	122
Light_714	169	166	159	158	162	158	153	155	154	154	149	149	154	152	144	142	142	144
	0.40872 g/L
Distance	0	0.54	1.08	1.62	2.16	2.7	3.24	3.78	4.32	4.86	5.4	5.94	6.48	7.02	7.56	8.1	8.64	9.18
Light_107	64	54	57	53	44	39	32	31	27	24	21	19	18	18	17	16	15	10
Light_178	71	65	69	61	49	45	37	34	30	27	23	21	20	18	17	16	17	12
Light_267	91	99	100	88	75	65	56	48	42	36	31	29	26	22	20	21	19	15
Light_357	113	124	125	111	96	87	77	65	58	50	41	37	34	29	27	26	24	19
Light_570	153	162	158	148	133	118	108	94	89	78	65	58	52	45	40	38	34	29
Light_714	185	193	180	164	151	135	124	112	102	91	79	72	66	58	51	49	42	35
	0.62712 g/L
Distance	0	0.54	1.08	1.62	2.16	2.7	3.24	3.78	4.32	4.86	5.4	5.94	6.48	7.02	7.56	8.1	8.64	9.18
Light_107	62	49	47	39	28	23	15	14	11	10	9	8	7	7	7	7	5	3
Light_178	92	79	70	60	44	31	24	18	15	13	10	8	8	8	7	6	8	3
Light_267	119	106	94	78	55	38	30	25	19	16	13	11	10	10	8	7	8	3
Light_357	135	127	112	93	72	53	38	30	23	20	16	12	10	9	8	7	7	2
Light_570	176	165	148	124	100	83	65	46	38	29	21	18	16	12	10	10	10	5
Light_714	204	187	166	142	118	97	77	60	45	36	27	23	20	15	12	12	11	7
	2.9601 g/L
Distance	0	0.54	1.08	1.62	2.16	2.7	3.24	3.78	4.32	4.86	5.4	5.94	6.48	7.02	7.56	8.1	8.64	9.18
Light_107	72	12	5	7	8	6	8	7	7	7	7	7	7	7	7	7	8	3
Light_178	97	17	7	8	8	8	7	8	7	7	7	7	7	7	7	7	8	3
Light_267	122	25	6	8	8	7	7	6	7	7	7	7	6	6	6	6	6	3
Light_357	139	33	6	7	8	7	7	7	7	7	7	7	6	6	6	6	5	3
Light_570	163	45	7	5	7	6	5	5	5	5	5	5	4	4	4	4	4	2
Light_714	178	50	9	7	7	5	6	5	4	4	4	4	4	4	4	4	4	1

## Sheet: Supplementary Figure 3
Time	Light	OD730	Dark area	Growth rate
0.178	107	0.0810072	0	0.028701
0.4195	107	0.0879069	0	0.028701
0.661	107	0.0948697	0	0.0289627
0.9025	107	0.101896	0	0.029226
1.144	107	0.108986	0	0.0294908
1.3855	107	0.11614	0	0.0297573
1.627	107	0.123359	0	0.0300253
1.8685	107	0.130642	0	0.0302948
2.11	107	0.137991	0	0.0305659
2.3515	107	0.145406	0	0.0308386
2.593	107	0.152886	0	0.0311127
2.8345	107	0.160433	0	0.0313884
3.076	107	0.168047	0	0.0316656
3.3175	107	0.175727	0	0.0319443
3.559	107	0.183476	0	0.0322245
3.8005	107	0.191292	0	0.0325061
4.042	107	0.199176	0	0.0327892
4.2835	107	0.207129	0	0.0330737
4.525	107	0.215151	0	0.0333597
4.7665	107	0.223242	0	0.0336471
5.008	107	0.231402	0	0.0339359
5.2495	107	0.239633	0	0.0342261
5.491	107	0.247934	0	0.0345176
5.7325	107	0.256305	0	0.0348105
5.974	107	0.264747	0	0.0351047
6.2155	107	0.27326	0	0.0354003
6.457	107	0.281845	0	0.0356971
6.6985	107	0.290502	0	0.0359952
6.94	107	0.299231	0	0.0362946
7.1815	107	0.308032	0	0.0365952
7.423	107	0.316907	0	0.036897
7.6645	107	0.325854	0	0.0372001
7.906	107	0.334874	0	0.0375043
8.1475	107	0.343968	0	0.0378096
8.389	107	0.353136	0	0.0381161
8.6305	107	0.362378	0	0.0384237
8.872	107	0.371695	0	0.0387323
9.1135	107	0.381086	0	0.0390421
9.355	107	0.390552	0	0.0393528
9.5965	107	0.400093	0	0.0396646
9.838	107	0.40971	0	0.0399773
10.0795	107	0.419402	0	0.040291
10.321	107	0.429171	0	0.0406056
10.5625	107	0.439015	0	0.040921
10.804	107	0.448936	0	0.0412374
11.0455	107	0.458933	0	0.0415546
11.287	107	0.469006	0	0.0418726
11.5285	107	0.479157	0	0.0421913
11.77	107	0.489385	0	0.0425108
12.0115	107	0.49969	0	0.042831
12.253	107	0.510072	0	0.0431518
12.4945	107	0.520532	0	0.0434733
12.736	107	0.53107	0	0.0437954
12.9775	107	0.541685	0	0.0441181
13.219	107	0.552379	0	0.0444413
13.4605	107	0.56315	0	0.0447649
13.702	107	0.574	0	0.0450891
13.9435	107	0.584928	0	0.0454136
14.185	107	0.595935	0	0.0457386
14.4265	107	0.60702	0	0.0460639
14.668	107	0.618184	0	0.0463894
14.9095	107	0.629426	0	0.0467153
15.151	107	0.640747	0	0.0470413
15.3925	107	0.652147	0	0.0473675
15.634	107	0.663626	0	0.0476939
15.8755	107	0.675183	0	0.0480204
16.117	107	0.68682	0	0.0483469
16.3585	107	0.698535	0	0.0486734
16.6	107	0.710329	0	0.0489998
16.8415	107	0.722202	0	0.0493262
17.083	107	0.734153	0	0.0496524
17.3245	107	0.746184	0	0.0499785
17.566	107	0.758293	0	0.0503043
17.8075	107	0.770481	0	0.0506299
18.049	107	0.782747	0	0.0509551
18.2905	107	0.795092	0	0.05128
18.532	107	0.807516	0	0.0516044
18.7735	107	0.820017	0	0.0519284
19.015	107	0.832597	0	0.0522518
19.2565	107	0.845255	0	0.0525747
19.498	107	0.857991	0	0.0528969
19.7395	107	0.870804	0	0.0532185
19.981	107	0.883695	0	0.0535393
20.2225	107	0.896664	0	0.0538594
20.464	107	0.909709	0	0.0541786
20.7055	107	0.922832	0	0.0544969
20.947	107	0.936031	0	0.0548143
21.1885	107	0.949307	0	0.0551307
21.43	107	0.962659	0	0.055446
21.6715	107	0.976088	0	0.0557603
21.913	107	0.989592	0	0.0560733
22.1545	107	1.00317	0.555556	0.0563851
22.396	107	1.01683	0.555556	0.0566957
22.6375	107	1.03055	1.11111	0.0570049
22.879	107	1.04436	2.22222	0.0573128
23.1205	107	1.05824	2.77778	0.0576191
23.362	107	1.07219	2.77778	0.057924
23.6035	107	1.08621	4.44444	0.0582273
23.845	107	1.10031	5.55556	0.058529
24.0865	107	1.11448	5.55556	0.058829
24.328	107	1.12873	7.22222	0.0591273
24.5695	107	1.14304	8.33333	0.0594237
24.811	107	1.15743	9.44444	0.0597184
25.0525	107	1.17189	10	0.060011
25.294	107	1.18641	11.1111	0.0603018
25.5355	107	1.20101	11.6667	0.0605905
25.777	107	1.21568	11.6667	0.060877
26.0185	107	1.23042	12.2222	0.0611615
26.26	107	1.24522	12.2222	0.0614437
26.5015	107	1.26009	13.3333	0.0617237
26.743	107	1.27503	13.8889	0.0620013
26.9845	107	1.29004	15.5556	0.0622765
27.226	107	1.30511	16.1111	0.0625493
27.4675	107	1.32025	16.6667	0.0628196
27.709	107	1.33545	17.2222	0.0630873
27.9505	107	1.35072	18.3333	0.0633524
28.192	107	1.36605	18.3333	0.0636148
28.4335	107	1.38145	18.3333	0.0638745
28.675	107	1.3969	19.4444	0.0641313
28.9165	107	1.41242	20	0.0643854
29.158	107	1.428	20.5556	0.0646364
29.3995	107	1.44364	21.1111	0.0648846
29.641	107	1.45934	21.1111	0.0651297
29.8825	107	1.4751	21.1111	0.0653717
30.124	107	1.49092	21.1111	0.0656105
30.3655	107	1.50679	22.2222	0.0658462
30.607	107	1.52272	23.3333	0.0660786
30.8485	107	1.53871	25	0.0663077
31.09	107	1.55475	25.5556	0.0665335
31.3315	107	1.57084	26.6667	0.0667558
31.573	107	1.58699	26.6667	0.0669746
31.8145	107	1.60319	26.6667	0.06719
32.056	107	1.61944	27.7778	0.0674017
32.2975	107	1.63575	28.3333	0.0676099
32.539	107	1.6521	28.8889	0.0678143
32.7805	107	1.6685	31.1111	0.0680151
33.022	107	1.68495	32.7778	0.068212
33.2635	107	1.70145	32.7778	0.0684051
33.505	107	1.71799	33.3333	0.0685944
33.7465	107	1.73458	33.8889	0.0687797
33.988	107	1.75121	34.4444	0.0689611
34.2295	107	1.76789	34.4444	0.0691384
34.471	107	1.7846	35	0.0693117
34.7125	107	1.80136	35.5556	0.0694809
34.954	107	1.81816	36.1111	0.069646
35.1955	107	1.835	36.6667	0.0698068
35.437	107	1.85188	36.6667	0.0699634
35.6785	107	1.86879	37.2222	0.0701158
35.92	107	1.88575	37.2222	0.0702638
36.1615	107	1.90273	38.3333	0.0704075
36.403	107	1.91975	38.8889	0.0705468
36.6445	107	1.93681	38.8889	0.0706817
36.886	107	1.95389	39.4444	0.0708121
37.1275	107	1.97101	40.5556	0.0709381
37.369	107	1.98816	41.1111	0.0710595
37.6105	107	2.00533	41.1111	0.0711763
37.852	107	2.02253	41.1111	0.0712886
38.0935	107	2.03976	41.6667	0.0713962
38.335	107	2.05702	42.7778	0.0714992
38.5765	107	2.0743	42.7778	0.0715975
38.818	107	2.0916	42.7778	0.0716912
39.0595	107	2.10892	42.7778	0.0717801
39.301	107	2.12627	43.8889	0.0718642
39.5425	107	2.14363	43.8889	0.0719436
39.784	107	2.16102	44.4444	0.0720181
40.0255	107	2.17842	45	0.0720879
40.267	107	2.19584	45.5556	0.0721528
40.5085	107	2.21327	46.1111	0.0722129
40.75	107	2.23071	47.2222	0.0722681
40.9915	107	2.24817	47.7778	0.0723185
41.233	107	2.26564	47.7778	0.0723639
41.4745	107	2.28313	47.7778	0.0724044
41.716	107	2.30062	48.3333	0.07244
41.9575	107	2.31811	48.3333	0.0724707
42.199	107	2.33562	48.3333	0.0724965
42.4405	107	2.35313	48.3333	0.0725173
42.682	107	2.37065	48.3333	0.0725331
42.9235	107	2.38816	48.3333	0.072544
43.165	107	2.40568	48.3333	0.0725499
43.4065	107	2.42321	48.3333	0.0725509
43.648	107	2.44073	48.8889	0.0725469
43.8895	107	2.45825	48.8889	0.072538
44.131	107	2.47576	48.8889	0.0725241
44.3725	107	2.49327	48.8889	0.0725052
44.614	107	2.51078	48.8889	0.0724815
44.8555	107	2.52828	48.8889	0.0724527
45.097	107	2.54578	49.4444	0.0724191
45.3385	107	2.56326	51.1111	0.0723805
45.58	107	2.58074	51.1111	0.072337
45.8215	107	2.5982	51.6667	0.0722886
46.063	107	2.61565	51.6667	0.0722353
46.3045	107	2.63309	52.2222	0.0721771
46.546	107	2.65051	53.8889	0.0721141
46.7875	107	2.66792	53.8889	0.0720462
47.029	107	2.68531	54.4444	0.0719735
47.2705	107	2.70268	55.5556	0.0718961
47.512	107	2.72004	56.1111	0.0718138
47.7535	107	2.73737	56.1111	0.0717268
47.995	107	2.75468	56.6667	0.071635
48.2365	107	2.77197	56.6667	0.0715385
48.478	107	2.78923	56.6667	0.0714374
48.7195	107	2.80647	57.2222	0.0713316
48.961	107	2.82369	57.2222	0.0712211
49.2025	107	2.84087	57.2222	0.0711061
49.444	107	2.85803	57.7778	0.0709865
49.6855	107	2.87516	58.3333	0.0708623
49.927	107	2.89226	59.4444	0.0707337
50.1685	107	2.90932	59.4444	0.0706005
50.41	107	2.92636	59.4444	0.070463
50.6515	107	2.94336	59.4444	0.070321
50.893	107	2.96032	60	0.0701747
51.1345	107	2.97725	60	0.070024
51.376	107	2.99415	60	0.0698691
51.6175	107	3.011	60	0.0697099
51.859	107	3.02782	60	0.0695465
52.1005	107	3.04459	60.5556	0.0693789
52.342	107	3.06133	60.5556	0.0692072
52.5835	107	3.07802	60.5556	0.0690315
52.825	107	3.09467	60.5556	0.0688517
53.0665	107	3.11127	61.6667	0.0686679
53.308	107	3.12783	62.2222	0.0684802
53.5495	107	3.14435	62.2222	0.0682886
53.791	107	3.16082	62.7778	0.0680932
54.0325	107	3.17724	63.3333	0.0678939
54.274	107	3.19361	63.3333	0.0676909
54.5155	107	3.20993	64.4444	0.0674842
54.757	107	3.2262	65	0.0672739
54.9985	107	3.24243	65.5556	0.06706
55.24	107	3.25859	66.6667	0.0668425
55.4815	107	3.27471	67.2222	0.0666215
55.723	107	3.29077	67.7778	0.0663971
55.9645	107	3.30678	68.3333	0.0661693
56.206	107	3.32273	68.3333	0.0659382
56.4475	107	3.33863	68.3333	0.0657038
56.689	107	3.35447	68.3333	0.0654662
56.9305	107	3.37025	68.3333	0.0652254
57.172	107	3.38597	68.3333	0.0649816
57.4135	107	3.40164	68.3333	0.0647346
57.655	107	3.41724	68.3333	0.0644847
57.8965	107	3.43278	68.3333	0.0642318
58.138	107	3.44826	68.3333	0.0639761
58.3795	107	3.46368	68.3333	0.0637175
58.621	107	3.47904	69.4444	0.0634562
58.8625	107	3.49433	69.4444	0.0631921
59.104	107	3.50956	69.4444	0.0629255
59.3455	107	3.52472	69.4444	0.0626562
59.587	107	3.53982	69.4444	0.0623844
59.8285	107	3.55486	69.4444	0.0621101
60.07	107	3.56982	69.4444	0.0618334
60.3115	107	3.58472	69.4444	0.0615544
60.553	107	3.59955	69.4444	0.061273
60.7945	107	3.61432	69.4444	0.0609894
61.036	107	3.62901	69.4444	0.0607037
61.2775	107	3.64364	69.4444	0.0604158
61.519	107	3.65819	69.4444	0.0601259
61.7605	107	3.67268	69.4444	0.059834
62.002	107	3.68709	69.4444	0.0595401
62.2435	107	3.70143	69.4444	0.0592444
62.485	107	3.71571	69.4444	0.0589468
62.7265	107	3.72991	69.4444	0.0586475
62.968	107	3.74403	69.4444	0.0583464
63.2095	107	3.75809	69.4444	0.0580438
63.451	107	3.77207	69.4444	0.0577395
63.6925	107	3.78598	70	0.0574337
63.934	107	3.79981	70	0.0571264
64.1755	107	3.81357	70	0.0568178
64.417	107	3.82725	70	0.0565077
64.6585	107	3.84086	70	0.0561964
64.9	107	3.85439	70	0.0558838
65.1415	107	3.86785	70	0.05557
65.383	107	3.88123	70	0.0552551
65.6245	107	3.89454	70	0.0549392
65.866	107	3.90777	70	0.0546222
66.1075	107	3.92092	70	0.0543042
66.349	107	3.934	70	0.0539853
66.5905	107	3.947	70	0.0536656
66.832	107	3.95992	70	0.0533451
67.0735	107	3.97276	70	0.0530238
67.315	107	3.98553	70	0.0527018
67.5565	107	3.99822	70	0.0523792
67.798	107	4.01083	70	0.052056
68.0395	107	4.02336	70	0.0517322
68.281	107	4.03582	70	0.0514079
68.5225	107	4.04819	70	0.0510832
68.764	107	4.06049	70	0.0507581
69.0055	107	4.07271	70	0.0504327
69.247	107	4.08485	70	0.050107
69.4885	107	4.09691	70	0.049781
69.73	107	4.10889	70	0.0494548
69.9715	107	4.1208	70	0.0491285
70.213	107	4.13262	70	0.0488021
70.4545	107	4.14437	70	0.0484756
70.696	107	4.15604	70	0.0481491
70.9375	107	4.16762	70	0.0478226
71.179	107	4.17913	70	0.0474962
71.4205	107	4.19056	70	0.0471699
71.662	107	4.20192	70	0.0468438
71.9035	107	4.21319	70	0.0465179
72.145	107	4.22438	70	0.0461922
72.3865	107	4.2355	70	0.0458668
72.628	107	4.24654	70	0.0455417
72.8695	107	4.2575	70	0.045217
73.111	107	4.26838	70	0.0448927
73.3525	107	4.27918	70	0.0445688
73.594	107	4.28991	70	0.0442454
73.8355	107	4.30055	70	0.0439226
74.077	107	4.31112	70	0.0436002
74.3185	107	4.32161	70	0.0432785
74.56	107	4.33202	70	0.0429574
74.8015	107	4.34236	70	0.0426369
75.043	107	4.35262	70	0.0423172
75.2845	107	4.3628	70	0.0419981
75.526	107	4.3729	70	0.0416798
75.7675	107	4.38293	70	0.0413623
76.009	107	4.39288	70	0.0410457
76.2505	107	4.40275	70	0.0407298
76.492	107	4.41255	70	0.0404149
76.7335	107	4.42227	70	0.0401008
76.975	107	4.43192	70	0.0397877
77.2165	107	4.44149	70	0.0394756
77.458	107	4.45099	70	0.0391645
77.6995	107	4.46041	70	0.0388543
77.941	107	4.46975	70	0.0385452
78.1825	107	4.47903	70	0.0382372
78.424	107	4.48822	70	0.0379303
78.6655	107	4.49735	70	0.0376245
78.907	107	4.5064	70	0.0373198
79.1485	107	4.51537	70	0.0373198
0.178	178	0.0597504	0	0.03333
0.4195	178	0.0677531	0	0.03333
0.661	178	0.0758488	0	0.0337167
0.9025	178	0.0840383	0	0.0341068
1.144	178	0.0923224	0	0.0345002
1.3855	178	0.100702	0	0.0348969
1.627	178	0.109178	0	0.035297
1.8685	178	0.11775	0	0.0357003
2.11	178	0.126421	0	0.036107
2.3515	178	0.13519	0	0.036517
2.593	178	0.144059	0	0.0369304
2.8345	178	0.153027	0	0.037347
3.076	178	0.162097	0	0.0377669
3.3175	178	0.171269	0	0.0381901
3.559	178	0.180543	0	0.0386165
3.8005	178	0.189921	0	0.0390462
4.042	178	0.199402	0	0.0394792
4.2835	178	0.208989	0	0.0399154
4.525	178	0.218681	0	0.0403548
4.7665	178	0.22848	0	0.0407973
5.008	178	0.238387	0	0.0412431
5.2495	178	0.248401	0	0.041692
5.491	178	0.258524	0	0.042144
5.7325	178	0.268756	0	0.0425991
5.974	178	0.279099	0	0.0430573
6.2155	178	0.289553	0	0.0435186
6.457	178	0.300119	0	0.0439829
6.6985	178	0.310797	0	0.0444502
6.94	178	0.321588	0	0.0449204
7.1815	178	0.332493	0	0.0453936
7.423	178	0.343513	0	0.0458697
7.6645	178	0.354648	0	0.0463487
7.906	178	0.3659	0	0.0468305
8.1475	178	0.377267	0	0.047315
8.389	178	0.388753	0	0.0478024
8.6305	178	0.400356	0	0.0482924
8.872	178	0.412078	0	0.0487851
9.1135	178	0.423919	0	0.0492805
9.355	178	0.43588	0	0.0497784
9.5965	178	0.447962	0	0.0502788
9.838	178	0.460165	0	0.0507818
10.0795	178	0.47249	0	0.0512871
10.321	178	0.484937	0	0.0517948
10.5625	178	0.497507	0	0.0523049
10.804	178	0.5102	0	0.0528172
11.0455	178	0.523017	0	0.0533317
11.287	178	0.535959	0	0.0538483
11.5285	178	0.549026	0	0.054367
11.77	178	0.562219	0	0.0548877
12.0115	178	0.575537	0	0.0554104
12.253	178	0.588982	0	0.0559349
12.4945	178	0.602553	0	0.0564613
12.736	178	0.616253	0	0.0569894
12.9775	178	0.630079	0	0.0575192
13.219	178	0.644034	0	0.0580505
13.4605	178	0.658118	0	0.0585833
13.702	178	0.67233	0	0.0591176
13.9435	178	0.686672	0	0.0596532
14.185	178	0.701143	0	0.0601901
14.4265	178	0.715743	0	0.0607282
14.668	178	0.730474	0	0.0612673
14.9095	178	0.745335	0	0.0618075
15.151	178	0.760327	0	0.0623485
15.3925	178	0.77545	0	0.0628904
15.634	178	0.790703	0	0.063433
15.8755	178	0.806088	0	0.0639762
16.117	178	0.821604	0	0.0645199
16.3585	178	0.837251	0	0.0650641
16.6	178	0.85303	0	0.0656086
16.8415	178	0.86894	0	0.0661533
17.083	178	0.884982	0	0.0666981
17.3245	178	0.901155	0	0.0672429
17.566	178	0.91746	0	0.0677876
17.8075	178	0.933897	0	0.068332
18.049	178	0.950464	0	0.0688762
18.2905	178	0.967164	0	0.0694199
18.532	178	0.983994	0	0.069963
18.7735	178	1.00096	0	0.0705055
19.015	178	1.01805	0	0.0710471
19.2565	178	1.03527	0	0.0715878
19.498	178	1.05263	0	0.0721275
19.7395	178	1.07011	0	0.072666
19.981	178	1.08772	0	0.0732032
20.2225	178	1.10547	0	0.073739
20.464	178	1.12334	0	0.0742732
20.7055	178	1.14134	0	0.0748057
20.947	178	1.15947	0	0.0753364
21.1885	178	1.17773	0	0.0758652
21.43	178	1.19611	0	0.0763919
21.6715	178	1.21463	0	0.0769163
21.913	178	1.23326	0	0.0774384
22.1545	178	1.25203	1.11111	0.0779581
22.396	178	1.27092	2.22222	0.078475
22.6375	178	1.28993	2.77778	0.0789892
22.879	178	1.30907	3.88889	0.0795005
23.1205	178	1.32833	5	0.0800088
23.362	178	1.34771	5	0.0805138
23.6035	178	1.36722	5.55556	0.0810156
23.845	178	1.38684	5.55556	0.0815138
24.0865	178	1.40659	7.22222	0.0820084
24.328	178	1.42645	7.77778	0.0824993
24.5695	178	1.44644	8.33333	0.0829862
24.811	178	1.46654	10	0.0834691
25.0525	178	1.48675	11.1111	0.0839478
25.294	178	1.50708	11.6667	0.0844222
25.5355	178	1.52753	12.2222	0.084892
25.777	178	1.54809	12.7778	0.0853573
26.0185	178	1.56876	13.3333	0.0858177
26.26	178	1.58954	14.4444	0.0862733
26.5015	178	1.61043	16.1111	0.0867238
26.743	178	1.63142	16.1111	0.087169
26.9845	178	1.65253	16.1111	0.087609
27.226	178	1.67374	16.6667	0.0880434
27.4675	178	1.69505	17.7778	0.0884722
27.709	178	1.71647	18.3333	0.0888952
27.9505	178	1.73799	18.8889	0.0893123
28.192	178	1.75961	18.8889	0.0897233
28.4335	178	1.78133	20	0.0901282
28.675	178	1.80314	21.1111	0.0905267
28.9165	178	1.82505	21.6667	0.0909187
29.158	178	1.84705	22.2222	0.0913042
29.3995	178	1.86915	23.3333	0.0916829
29.641	178	1.89134	23.8889	0.0920547
29.8825	178	1.91361	24.4444	0.0924195
30.124	178	1.93598	24.4444	0.0927773
30.3655	178	1.95842	25	0.0931277
30.607	178	1.98096	25	0.0934708
30.8485	178	2.00357	26.1111	0.0938063
31.09	178	2.02626	27.2222	0.0941343
31.3315	178	2.04904	27.7778	0.0944545
31.573	178	2.07189	27.7778	0.0947668
31.8145	178	2.09481	28.8889	0.0950712
32.056	178	2.11781	29.4444	0.0953674
32.2975	178	2.14087	29.4444	0.0956555
32.539	178	2.16401	30	0.0959353
32.7805	178	2.18721	31.1111	0.0962066
33.022	178	2.21048	31.1111	0.0964694
33.2635	178	2.2338	31.6667	0.0967237
33.505	178	2.25719	31.6667	0.0969692
33.7465	178	2.28064	32.7778	0.0972059
33.988	178	2.30414	33.3333	0.0974337
34.2295	178	2.3277	35	0.0976525
34.471	178	2.35131	35.5556	0.0978623
34.7125	178	2.37497	36.6667	0.0980629
34.954	178	2.39867	37.7778	0.0982543
35.1955	178	2.42242	38.3333	0.0984364
35.437	178	2.44622	38.8889	0.0986092
35.6785	178	2.47005	40	0.0987725
35.92	178	2.49393	40.5556	0.0989263
36.1615	178	2.51783	41.1111	0.0990705
36.403	178	2.54178	42.2222	0.0992051
36.6445	178	2.56575	42.2222	0.09933
36.886	178	2.58975	42.2222	0.0994453
37.1275	178	2.61378	42.7778	0.0995507
37.369	178	2.63784	42.7778	0.0996464
37.6105	178	2.66191	43.3333	0.0997322
37.852	178	2.68601	44.4444	0.0998081
38.0935	178	2.71012	45.5556	0.0998741
38.335	178	2.73425	45.5556	0.0999302
38.5765	178	2.75839	45.5556	0.0999763
38.818	178	2.78253	45.5556	0.100012
39.0595	178	2.80669	45.5556	0.100039
39.301	178	2.83085	46.1111	0.100055
39.5425	178	2.85502	46.1111	0.100061
39.784	178	2.87918	46.6667	0.100057
40.0255	178	2.90335	46.6667	0.100043
40.267	178	2.9275	46.6667	0.100019
40.5085	178	2.95165	46.6667	0.0999853
40.75	178	2.9758	47.7778	0.0999415
40.9915	178	2.99993	48.3333	0.0998876
41.233	178	3.02404	48.3333	0.0998239
41.4745	178	3.04814	51.1111	0.0997502
41.716	178	3.07222	51.6667	0.0996666
41.9575	178	3.09628	52.2222	0.0995732
42.199	178	3.12032	53.8889	0.0994699
42.4405	178	3.14432	54.4444	0.0993569
42.682	178	3.1683	55	0.0992341
42.9235	178	3.19225	55	0.0991017
43.165	178	3.21617	55.5556	0.0989596
43.4065	178	3.24005	56.1111	0.098808
43.648	178	3.26389	56.1111	0.0986468
43.8895	178	3.2877	56.1111	0.0984762
44.131	178	3.31146	56.6667	0.0982962
44.3725	178	3.33517	57.2222	0.0981069
44.614	178	3.35884	57.2222	0.0979083
44.8555	178	3.38246	57.2222	0.0977006
45.097	178	3.40603	57.2222	0.0974838
45.3385	178	3.42955	57.2222	0.097258
45.58	178	3.45301	57.2222	0.0970233
45.8215	178	3.47641	57.7778	0.0967798
46.063	178	3.49975	57.7778	0.0965275
46.3045	178	3.52303	57.7778	0.0962666
46.546	178	3.54625	57.7778	0.0959972
46.7875	178	3.5694	57.7778	0.0957193
47.029	178	3.59248	57.7778	0.0954331
47.2705	178	3.6155	58.8889	0.0951387
47.512	178	3.63844	58.8889	0.0948361
47.7535	178	3.6613	60	0.0945256
47.995	178	3.68409	63.3333	0.0942072
48.2365	178	3.7068	65.5556	0.093881
48.478	178	3.72944	66.1111	0.0935471
48.7195	178	3.75199	66.1111	0.0932057
48.961	178	3.77445	66.1111	0.0928569
49.2025	178	3.79684	66.1111	0.0925008
49.444	178	3.81913	66.1111	0.0921376
49.6855	178	3.84134	66.1111	0.0917673
49.927	178	3.86346	66.6667	0.0913902
50.1685	178	3.88548	67.2222	0.0910062
50.41	178	3.90741	67.7778	0.0906157
50.6515	178	3.92925	67.7778	0.0902186
50.893	178	3.95099	67.7778	0.0898152
51.1345	178	3.97263	67.7778	0.0894055
51.376	178	3.99417	67.7778	0.0889898
51.6175	178	4.01561	67.7778	0.0885681
51.859	178	4.03695	67.7778	0.0881406
52.1005	178	4.05818	67.7778	0.0877074
52.342	178	4.07931	67.7778	0.0872687
52.5835	178	4.10033	67.7778	0.0868246
52.825	178	4.12125	67.7778	0.0863753
53.0665	178	4.14205	68.3333	0.0859209
53.308	178	4.16275	68.3333	0.0854615
53.5495	178	4.18333	68.3333	0.0849974
53.791	178	4.2038	68.3333	0.0845285
54.0325	178	4.22416	68.3333	0.0840552
54.274	178	4.2444	68.3333	0.0835774
54.5155	178	4.26453	68.8889	0.0830955
54.757	178	4.28453	68.8889	0.0826094
54.9985	178	4.30443	68.8889	0.0821194
55.24	178	4.3242	68.8889	0.0816256
55.4815	178	4.34385	68.8889	0.0811282
55.723	178	4.36338	68.8889	0.0806273
55.9645	178	4.38279	68.8889	0.080123
56.206	178	4.40208	68.8889	0.0796154
56.4475	178	4.42125	69.4444	0.0791048
56.689	178	4.44029	69.4444	0.0785912
56.9305	178	4.45921	69.4444	0.0780749
57.172	178	4.478	69.4444	0.0775558
57.4135	178	4.49667	69.4444	0.0770343
57.655	178	4.51521	69.4444	0.0765103
57.8965	178	4.53362	69.4444	0.0759841
58.138	178	4.55191	69.4444	0.0754558
58.3795	178	4.57007	69.4444	0.0749256
58.621	178	4.5881	69.4444	0.0743934
58.8625	178	4.606	69.4444	0.0738596
59.104	178	4.62377	69.4444	0.0733241
59.3455	178	4.64141	68.8889	0.0727873
59.587	178	4.65893	68.8889	0.072249
59.8285	178	4.67631	68.8889	0.0717096
60.07	178	4.69356	68.8889	0.0711691
60.3115	178	4.71069	68.8889	0.0706277
60.553	178	4.72768	68.8889	0.0700854
60.7945	178	4.74454	68.8889	0.0695424
61.036	178	4.76127	68.8889	0.0689988
61.2775	178	4.77786	68.8889	0.0684548
61.519	178	4.79433	68.8889	0.0679104
61.7605	178	4.81066	68.8889	0.0673657
62.002	178	4.82687	68.8889	0.0668209
62.2435	178	4.84294	68.8889	0.0662761
62.485	178	4.85888	68.8889	0.0657314
62.7265	178	4.87469	68.8889	0.0651868
62.968	178	4.89036	68.8889	0.0646426
63.2095	178	4.90591	68.8889	0.0640987
63.451	178	4.92132	68.8889	0.0635554
63.6925	178	4.93661	68.8889	0.0630127
63.934	178	4.95176	68.8889	0.0624706
64.1755	178	4.96678	68.8889	0.0619294
64.417	178	4.98167	69.4444	0.061389
64.6585	178	4.99643	69.4444	0.0608496
64.9	178	5.01106	69.4444	0.0603113
65.1415	178	5.02556	69.4444	0.0597742
65.383	178	5.03993	69.4444	0.0592383
65.6245	178	5.05417	69.4444	0.0587037
65.866	178	5.06829	69.4444	0.0581705
66.1075	178	5.08227	69.4444	0.0576388
66.349	178	5.09612	69.4444	0.0571087
66.5905	178	5.10985	69.4444	0.0565802
66.832	178	5.12345	69.4444	0.0560535
67.0735	178	5.13693	69.4444	0.0555285
67.315	178	5.15027	69.4444	0.0550054
67.5565	178	5.16349	69.4444	0.0544842
67.798	178	5.17659	69.4444	0.0539651
68.0395	178	5.18956	69.4444	0.053448
68.281	178	5.2024	69.4444	0.052933
68.5225	178	5.21513	69.4444	0.0524202
68.764	178	5.22772	69.4444	0.0519096
69.0055	178	5.2402	69.4444	0.0514014
69.247	178	5.25255	69.4444	0.0508955
69.4885	178	5.26478	69.4444	0.050392
69.73	178	5.27689	69.4444	0.049891
69.9715	178	5.28888	69.4444	0.0493925
70.213	178	5.30075	69.4444	0.0488966
70.4545	178	5.3125	69.4444	0.0484033
70.696	178	5.32413	70	0.0479126
70.9375	178	5.33564	70	0.0474247
71.179	178	5.34703	70	0.0469395
71.4205	178	5.35831	70	0.0464571
71.662	178	5.36947	70	0.0459775
71.9035	178	5.38052	70	0.0455007
72.145	178	5.39145	70	0.0450269
72.3865	178	5.40226	70	0.0445559
72.628	178	5.41297	70	0.044088
72.8695	178	5.42356	70	0.043623
73.111	178	5.43404	70	0.0431611
73.3525	178	5.44441	70	0.0427022
73.594	178	5.45466	70	0.0422463
73.8355	178	5.46481	70	0.0417936
74.077	178	5.47485	70	0.041344
74.3185	178	5.48478	70	0.0408976
74.56	178	5.4946	70	0.0404543
74.8015	178	5.50432	70	0.0400142
75.043	178	5.51393	70	0.0395773
75.2845	178	5.52343	70	0.0391436
75.526	178	5.53284	70	0.0387131
75.7675	178	5.54213	70	0.038286
76.009	178	5.55133	70	0.037862
76.2505	178	5.56042	70	0.0374414
76.492	178	5.56941	70	0.037024
76.7335	178	5.5783	70	0.03661
76.975	178	5.58709	70	0.0361992
77.2165	178	5.59579	70	0.0357917
77.458	178	5.60438	70	0.0353876
77.6995	178	5.61288	70	0.0349868
77.941	178	5.62128	70	0.0345893
78.1825	178	5.62959	70	0.0341952
78.424	178	5.6378	70	0.0338044
78.6655	178	5.64591	70	0.0334169
78.907	178	5.65394	70	0.0330328
79.1485	178	5.66187	70	0.0330328
0.178	267	0.109189	0	0.0522603
0.4195	267	0.121747	0	0.0522603
0.661	267	0.13443	0	0.0527762
0.9025	267	0.147238	0	0.0532949
1.144	267	0.160172	0	0.0538164
1.3855	267	0.173232	0	0.0543406
1.627	267	0.186418	0	0.0548675
1.8685	267	0.199733	0	0.0553971
2.11	267	0.213175	0	0.0559293
2.3515	267	0.226746	0	0.056464
2.593	267	0.240447	0	0.0570012
2.8345	267	0.254278	0	0.0575409
3.076	267	0.268239	0	0.058083
3.3175	267	0.282332	0	0.0586275
3.559	267	0.296556	0	0.0591742
3.8005	267	0.310913	0	0.0597232
4.042	267	0.325403	0	0.0602744
4.2835	267	0.340026	0	0.0608276
4.525	267	0.354783	0	0.061383
4.7665	267	0.369674	0	0.0619403
5.008	267	0.3847	0	0.0624996
5.2495	267	0.399861	0	0.0630607
5.491	267	0.415158	0	0.0636236
5.7325	267	0.430591	0	0.0641883
5.974	267	0.446161	0	0.0647546
6.2155	267	0.461868	0	0.0653224
6.457	267	0.477712	0	0.0658918
6.6985	267	0.493693	0	0.0664626
6.94	267	0.509813	0	0.0670347
7.1815	267	0.526071	0	0.0676081
7.423	267	0.542468	0	0.0681826
7.6645	267	0.559003	0	0.0687582
7.906	267	0.575678	0	0.0693349
8.1475	267	0.592492	0	0.0699124
8.389	267	0.609446	0	0.0704908
8.6305	267	0.626539	0	0.0710699
8.872	267	0.643773	0	0.0716497
9.1135	267	0.661146	0	0.07223
9.355	267	0.67866	0	0.0728107
9.5965	267	0.696314	0	0.0733918
9.838	267	0.714108	0	0.0739731
10.0795	267	0.732043	0	0.0745546
10.321	267	0.750118	0	0.0751361
10.5625	267	0.768333	0	0.0757175
10.804	267	0.786689	0	0.0762988
11.0455	267	0.805186	0	0.0768798
11.287	267	0.823822	0	0.0774604
11.5285	267	0.842599	0	0.0780405
11.77	267	0.861516	0	0.0786199
12.0115	267	0.880572	0	0.0791986
12.253	267	0.899769	0	0.0797765
12.4945	267	0.919104	0	0.0803534
12.736	267	0.938579	0	0.0809292
12.9775	267	0.958193	0	0.0815038
13.219	267	0.977946	0	0.0820771
13.4605	267	0.997837	0	0.0826489
13.702	267	1.01787	0	0.0832192
13.9435	267	1.03803	0	0.0837877
14.185	267	1.05833	0	0.0843544
14.4265	267	1.07877	0	0.0849191
14.668	267	1.09935	0	0.0854817
14.9095	267	1.12006	0	0.0860421
15.151	267	1.14091	0	0.0866002
15.3925	267	1.16189	0	0.0871558
15.634	267	1.18301	0	0.0877087
15.8755	267	1.20425	0	0.0882589
16.117	267	1.22563	0	0.0888062
16.3585	267	1.24715	0	0.0893505
16.6	267	1.26879	0	0.0898916
16.8415	267	1.29056	0	0.0904294
17.083	267	1.31247	0	0.0909638
17.3245	267	1.3345	0	0.0914946
17.566	267	1.35666	0	0.0920217
17.8075	267	1.37895	0	0.0925449
18.049	267	1.40136	0	0.0930642
18.2905	267	1.4239	0	0.0935793
18.532	267	1.44656	0	0.0940901
18.7735	267	1.46934	0	0.0945965
19.015	267	1.49225	0	0.0950984
19.2565	267	1.51527	0	0.0955956
19.498	267	1.53842	1.66667	0.0960879
19.7395	267	1.56169	2.22222	0.0965753
19.981	267	1.58507	3.33333	0.0970576
20.2225	267	1.60856	3.88889	0.0975346
20.464	267	1.63218	3.88889	0.0980062
20.7055	267	1.6559	3.88889	0.0984723
20.947	267	1.67974	5	0.0989327
21.1885	267	1.70369	5	0.0993873
21.43	267	1.72774	5	0.099836
21.6715	267	1.75191	6.66667	0.100279
21.913	267	1.77618	7.77778	0.100715
22.1545	267	1.80055	8.33333	0.101145
22.396	267	1.82503	9.44444	0.101569
22.6375	267	1.84961	11.1111	0.101986
22.879	267	1.87429	12.2222	0.102396
23.1205	267	1.89907	13.3333	0.102799
23.362	267	1.92394	13.8889	0.103196
23.6035	267	1.94891	14.4444	0.103585
23.845	267	1.97397	14.4444	0.103967
24.0865	267	1.99913	14.4444	0.104342
24.328	267	2.02437	15	0.104709
24.5695	267	2.0497	16.6667	0.105068
24.811	267	2.07512	18.3333	0.10542
25.0525	267	2.10062	18.8889	0.105764
25.294	267	2.1262	18.8889	0.1061
25.5355	267	2.15186	20	0.106428
25.777	267	2.17761	20	0.106748
26.0185	267	2.20342	20.5556	0.107059
26.26	267	2.22932	21.1111	0.107362
26.5015	267	2.25528	21.6667	0.107657
26.743	267	2.28131	22.2222	0.107943
26.9845	267	2.30742	23.3333	0.10822
27.226	267	2.33358	23.3333	0.108489
27.4675	267	2.35982	23.8889	0.108749
27.709	267	2.38611	24.4444	0.108999
27.9505	267	2.41246	25	0.109241
28.192	267	2.43887	25.5556	0.109473
28.4335	267	2.46534	26.1111	0.109697
28.675	267	2.49186	26.6667	0.109911
28.9165	267	2.51843	26.6667	0.110115
29.158	267	2.54504	27.7778	0.11031
29.3995	267	2.57171	28.8889	0.110496
29.641	267	2.59841	29.4444	0.110672
29.8825	267	2.62516	29.4444	0.110838
30.124	267	2.65195	30	0.110995
30.3655	267	2.67877	30.5556	0.111142
30.607	267	2.70563	30.5556	0.111279
30.8485	267	2.73252	30.5556	0.111406
31.09	267	2.75944	31.6667	0.111524
31.3315	267	2.78638	31.6667	0.111631
31.573	267	2.81336	32.7778	0.111729
31.8145	267	2.84035	33.8889	0.111816
32.056	267	2.86736	34.4444	0.111893
32.2975	267	2.89439	34.4444	0.111961
32.539	267	2.92144	35	0.112018
32.7805	267	2.9485	36.1111	0.112065
33.022	267	2.97557	37.2222	0.112102
33.2635	267	3.00264	38.3333	0.112128
33.505	267	3.02973	38.8889	0.112145
33.7465	267	3.05681	40.5556	0.112151
33.988	267	3.08389	40.5556	0.112148
34.2295	267	3.11098	42.2222	0.112134
34.471	267	3.13805	42.7778	0.11211
34.7125	267	3.16513	43.8889	0.112075
34.954	267	3.19219	43.8889	0.112031
35.1955	267	3.21924	44.4444	0.111976
35.437	267	3.24627	44.4444	0.111912
35.6785	267	3.27329	44.4444	0.111837
35.92	267	3.30029	45	0.111752
36.1615	267	3.32727	45.5556	0.111657
36.403	267	3.35422	46.1111	0.111552
36.6445	267	3.38115	46.1111	0.111437
36.886	267	3.40804	48.8889	0.111313
37.1275	267	3.43491	50.5556	0.111178
37.369	267	3.46174	52.7778	0.111034
37.6105	267	3.48854	52.7778	0.110879
37.852	267	3.5153	52.7778	0.110715
38.0935	267	3.54201	53.3333	0.110542
38.335	267	3.56869	53.3333	0.110359
38.5765	267	3.59532	53.8889	0.110166
38.818	267	3.6219	54.4444	0.109964
39.0595	267	3.64843	54.4444	0.109752
39.301	267	3.67491	54.4444	0.109531
39.5425	267	3.70133	54.4444	0.109301
39.784	267	3.7277	55.5556	0.109062
40.0255	267	3.75401	55.5556	0.108814
40.267	267	3.78026	55.5556	0.108556
40.5085	267	3.80644	55.5556	0.10829
40.75	267	3.83256	55.5556	0.108015
40.9915	267	3.85861	55.5556	0.107731
41.233	267	3.8846	55.5556	0.107439
41.4745	267	3.91051	56.1111	0.107138
41.716	267	3.93634	56.1111	0.106828
41.9575	267	3.96211	56.1111	0.106511
42.199	267	3.98779	56.1111	0.106185
42.4405	267	4.01339	56.1111	0.105851
42.682	267	4.03892	57.2222	0.105509
42.9235	267	4.06435	57.2222	0.105159
43.165	267	4.08971	57.2222	0.104801
43.4065	267	4.11497	58.8889	0.104436
43.648	267	4.14015	59.4444	0.104064
43.8895	267	4.16524	61.6667	0.103683
44.131	267	4.19023	62.7778	0.103296
44.3725	267	4.21513	62.7778	0.102901
44.614	267	4.23993	62.7778	0.1025
44.8555	267	4.26463	63.3333	0.102091
45.097	267	4.28924	63.3333	0.101676
45.3385	267	4.31374	63.3333	0.101254
45.58	267	4.33815	63.8889	0.100826
45.8215	267	4.36244	64.4444	0.100391
46.063	267	4.38663	65.5556	0.0999499
46.3045	267	4.41072	65.5556	0.0995027
46.546	267	4.43469	65.5556	0.0990496
46.7875	267	4.45856	65.5556	0.0985907
47.029	267	4.48231	65.5556	0.098126
47.2705	267	4.50595	65.5556	0.0976558
47.512	267	4.52948	65.5556	0.0971801
47.7535	267	4.55289	65.5556	0.0966992
47.995	267	4.57619	65.5556	0.0962131
48.2365	267	4.59936	65.5556	0.095722
48.478	267	4.62242	65.5556	0.0952261
48.7195	267	4.64536	65.5556	0.0947254
48.961	267	4.66817	65.5556	0.0942201
49.2025	267	4.69087	65.5556	0.0937104
49.444	267	4.71344	66.6667	0.0931964
49.6855	267	4.73588	66.6667	0.0926782
49.927	267	4.7582	66.6667	0.092156
50.1685	267	4.78039	66.6667	0.0916298
50.41	267	4.80246	66.1111	0.0911
50.6515	267	4.82439	66.1111	0.0905665
50.893	267	4.8462	66.1111	0.0900296
51.1345	267	4.86788	66.1111	0.0894893
51.376	267	4.88942	66.1111	0.0889458
51.6175	267	4.91084	66.1111	0.0883992
51.859	267	4.93212	66.1111	0.0878498
52.1005	267	4.95327	66.1111	0.0872975
52.342	267	4.97428	66.1111	0.0867426
52.5835	267	4.99517	66.1111	0.0861852
52.825	267	5.01591	66.1111	0.0856253
53.0665	267	5.03652	66.1111	0.0850633
53.308	267	5.057	66.1111	0.0844991
53.5495	267	5.07734	66.1111	0.0839329
53.791	267	5.09754	66.1111	0.0833648
54.0325	267	5.1176	66.1111	0.082795
54.274	267	5.13753	66.1111	0.0822236
54.5155	267	5.15732	66.1111	0.0816507
54.757	267	5.17696	66.1111	0.0810764
54.9985	267	5.19648	66.1111	0.0805009
55.24	267	5.21585	66.1111	0.0799242
55.4815	267	5.23508	66.1111	0.0793466
55.723	267	5.25417	66.6667	0.0787681
55.9645	267	5.27312	66.6667	0.0781888
56.206	267	5.29194	66.6667	0.0776089
56.4475	267	5.31061	66.6667	0.0770284
56.689	267	5.32914	66.6667	0.0764475
56.9305	267	5.34753	66.6667	0.0758663
57.172	267	5.36578	66.6667	0.0752849
57.4135	267	5.3839	66.6667	0.0747034
57.655	267	5.40187	66.6667	0.0741219
57.8965	267	5.4197	66.6667	0.0735405
58.138	267	5.43739	66.6667	0.0729594
58.3795	267	5.45494	66.6667	0.0723785
58.621	267	5.47234	66.6667	0.0717981
58.8625	267	5.48961	66.6667	0.0712182
59.104	267	5.50674	66.6667	0.0706389
59.3455	267	5.52373	66.6667	0.0700604
59.587	267	5.54058	66.6667	0.0694826
59.8285	267	5.55729	66.6667	0.0689057
60.07	267	5.57386	66.6667	0.0683298
60.3115	267	5.5903	66.6667	0.067755
60.553	267	5.60659	67.2222	0.0671813
60.7945	267	5.62274	67.2222	0.0666088
61.036	267	5.63876	67.2222	0.0660377
61.2775	267	5.65464	67.2222	0.065468
61.519	267	5.67038	67.7778	0.0648997
61.7605	267	5.68599	67.7778	0.064333
62.002	267	5.70146	67.7778	0.063768
62.2435	267	5.71679	67.7778	0.0632046
62.485	267	5.73198	67.7778	0.062643
62.7265	267	5.74704	67.7778	0.0620832
62.968	267	5.76197	67.7778	0.0615254
63.2095	267	5.77676	67.7778	0.0609695
63.451	267	5.79142	67.7778	0.0604157
63.6925	267	5.80594	67.7778	0.059864
63.934	267	5.82033	67.7778	0.0593145
64.1755	267	5.83459	67.7778	0.0587671
64.417	267	5.84872	67.7778	0.0582221
64.6585	267	5.86271	67.7778	0.0576794
64.9	267	5.87658	67.7778	0.0571391
65.1415	267	5.89031	68.3333	0.0566012
65.383	267	5.90391	68.3333	0.0560658
65.6245	267	5.91739	68.3333	0.055533
65.866	267	5.93074	68.3333	0.0550028
66.1075	267	5.94396	68.3333	0.0544752
66.349	267	5.95705	68.3333	0.0539503
66.5905	267	5.97001	68.3333	0.0534281
66.832	267	5.98285	68.3333	0.0529087
67.0735	267	5.99557	68.3333	0.052392
67.315	267	6.00816	68.3333	0.0518783
67.5565	267	6.02063	68.3333	0.0513674
67.798	267	6.03297	68.3333	0.0508594
68.0395	267	6.04519	68.3333	0.0503544
68.281	267	6.05729	68.3333	0.0498524
68.5225	267	6.06927	68.3333	0.0493533
68.764	267	6.08113	68.3333	0.0488574
69.0055	267	6.09287	68.3333	0.0483645
69.247	267	6.10449	68.3333	0.0478747
69.4885	267	6.11599	68.3333	0.047388
69.73	267	6.12738	68.3333	0.0469044
69.9715	267	6.13865	68.3333	0.0464241
70.213	267	6.1498	68.3333	0.0459469
70.4545	267	6.16084	68.3333	0.045473
70.696	267	6.17176	68.3333	0.0450023
70.9375	267	6.18257	68.3333	0.0445348
71.179	267	6.19327	68.3333	0.0440706
71.4205	267	6.20386	68.3333	0.0436097
71.662	267	6.21434	68.3333	0.0431521
71.9035	267	6.2247	68.3333	0.0426977
72.145	267	6.23496	68.3333	0.0422468
72.3865	267	6.24511	68.3333	0.0417991
72.628	267	6.25515	68.3333	0.0413548
72.8695	267	6.26508	68.3333	0.0409139
73.111	267	6.27491	68.3333	0.0404763
73.3525	267	6.28463	68.3333	0.0400421
73.594	267	6.29425	68.3333	0.0396112
73.8355	267	6.30376	68.3333	0.0391837
74.077	267	6.31318	68.3333	0.0387597
74.3185	267	6.32249	68.3333	0.038339
74.56	267	6.33169	68.3333	0.0379217
74.8015	267	6.3408	68.3333	0.0375078
75.043	267	6.34981	68.3333	0.0370972
75.2845	267	6.35872	68.3333	0.0366901
75.526	267	6.36753	68.3333	0.0362864
75.7675	267	6.37625	68.3333	0.035886
76.009	267	6.38486	68.3333	0.0354891
76.2505	267	6.39339	68.3333	0.0350955
76.492	267	6.40182	68.3333	0.0347053
76.7335	267	6.41015	68.3333	0.0343185
76.975	267	6.41839	68.3333	0.033935
77.2165	267	6.42654	68.3333	0.0335549
77.458	267	6.4346	68.3333	0.0331782
77.6995	267	6.44257	68.3333	0.0328048
77.941	267	6.45044	68.3333	0.0324348
78.1825	267	6.45823	68.3333	0.032068
78.424	267	6.46593	68.3333	0.0317047
78.6655	267	6.47355	68.3333	0.0313446
78.907	267	6.48107	68.3333	0.0309878
79.1485	267	6.48851	68.3333	0.0309878
0.178	357	0.0797727	0	0.0600646
0.4195	357	0.0942229	0	0.0600646
0.661	357	0.108784	0	0.0605246
0.9025	357	0.123456	0	0.0609861
1.144	357	0.13824	0	0.0614489
1.3855	357	0.153136	0	0.0619129
1.627	357	0.168144	0	0.0623783
1.8685	357	0.183265	0	0.0628449
2.11	357	0.198498	0	0.0633127
2.3515	357	0.213845	0	0.0637816
2.593	357	0.229305	0	0.0642516
2.8345	357	0.244878	0	0.0647226
3.076	357	0.260566	0	0.0651947
3.3175	357	0.276367	0	0.0656678
3.559	357	0.292283	0	0.0661417
3.8005	357	0.308314	0	0.0666165
4.042	357	0.324459	0	0.0670921
4.2835	357	0.340719	0	0.0675685
4.525	357	0.357095	0	0.0680457
4.7665	357	0.373585	0	0.0685234
5.008	357	0.390191	0	0.0690018
5.2495	357	0.406913	0	0.0694808
5.491	357	0.423751	0	0.0699603
5.7325	357	0.440704	0	0.0704402
5.974	357	0.457773	0	0.0709205
6.2155	357	0.474959	0	0.0714012
6.457	357	0.49226	0	0.0718821
6.6985	357	0.509678	0	0.0723633
6.94	357	0.527212	0	0.0728446
7.1815	357	0.544862	0	0.073326
7.423	357	0.562628	0	0.0738075
7.6645	357	0.580511	0	0.074289
7.906	357	0.59851	0	0.0747704
8.1475	357	0.616625	0	0.0752516
8.389	357	0.634856	0	0.0757326
8.6305	357	0.653204	0	0.0762134
8.872	357	0.671667	0	0.0766938
9.1135	357	0.690247	0	0.0771739
9.355	357	0.708942	0	0.0776534
9.5965	357	0.727753	0	0.0781324
9.838	357	0.74668	0	0.0786109
10.0795	357	0.765722	0	0.0790886
10.321	357	0.78488	0	0.0795656
10.5625	357	0.804153	0	0.0800418
10.804	357	0.82354	0	0.0805171
11.0455	357	0.843042	0	0.0809914
11.287	357	0.862659	0	0.0814647
11.5285	357	0.88239	0	0.0819369
11.77	357	0.902235	0	0.082408
12.0115	357	0.922193	0	0.0828778
12.253	357	0.942264	0	0.0833462
12.4945	357	0.962449	0	0.0838133
12.736	357	0.982746	0	0.0842789
12.9775	357	1.00316	0	0.0847429
13.219	357	1.02368	0	0.0852053
13.4605	357	1.04431	0	0.085666
13.702	357	1.06505	0	0.0861249
13.9435	357	1.08591	0	0.0865819
14.185	357	1.10687	0	0.087037
14.4265	357	1.12795	0	0.0874901
14.668	357	1.14913	0	0.087941
14.9095	357	1.17042	0	0.0883898
15.151	357	1.19182	0	0.0888364
15.3925	357	1.21333	0	0.0892806
15.634	357	1.23495	0	0.0897223
15.8755	357	1.25667	0	0.0901616
16.117	357	1.27849	0	0.0905983
16.3585	357	1.30043	0	0.0910323
16.6	357	1.32246	0	0.0914636
16.8415	357	1.3446	0	0.091892
17.083	357	1.36685	0	0.0923175
17.3245	357	1.38919	0	0.0927401
17.566	357	1.41164	0	0.0931595
17.8075	357	1.43419	0	0.0935758
18.049	357	1.45684	0	0.0939889
18.2905	357	1.47958	0	0.0943987
18.532	357	1.50243	0	0.094805
18.7735	357	1.52538	0	0.0952079
19.015	357	1.54842	0	0.0956072
19.2565	357	1.57155	0	0.0960029
19.498	357	1.59479	0	0.0963948
19.7395	357	1.61811	0	0.0967829
19.981	357	1.64153	0	0.0971672
20.2225	357	1.66504	0	0.0975474
20.464	357	1.68865	0	0.0979237
20.7055	357	1.71234	0	0.0982957
20.947	357	1.73612	0.555556	0.0986636
21.1885	357	1.76	0.555556	0.0990272
21.43	357	1.78395	2.22222	0.0993865
21.6715	357	1.808	3.33333	0.0997413
21.913	357	1.83213	3.33333	0.100092
22.1545	357	1.85634	3.33333	0.100437
22.396	357	1.88064	3.88889	0.100778
22.6375	357	1.90502	4.44444	0.101114
22.879	357	1.92948	4.44444	0.101446
23.1205	357	1.95402	4.44444	0.101772
23.362	357	1.97863	4.44444	0.102094
23.6035	357	2.00333	5	0.102411
23.845	357	2.0281	7.22222	0.102722
24.0865	357	2.05294	8.33333	0.103028
24.328	357	2.07786	8.88889	0.103329
24.5695	357	2.10285	11.1111	0.103625
24.811	357	2.12791	11.6667	0.103915
25.0525	357	2.15304	12.2222	0.1042
25.294	357	2.17824	13.3333	0.104479
25.5355	357	2.20351	13.8889	0.104753
25.777	357	2.22884	13.8889	0.105021
26.0185	357	2.25423	13.8889	0.105283
26.26	357	2.27969	15.5556	0.105539
26.5015	357	2.30521	15.5556	0.10579
26.743	357	2.33078	15.5556	0.106035
26.9845	357	2.35642	16.1111	0.106274
27.226	357	2.38211	17.7778	0.106506
27.4675	357	2.40786	18.8889	0.106733
27.709	357	2.43367	19.4444	0.106953
27.9505	357	2.45952	20	0.107168
28.192	357	2.48543	20	0.107376
28.4335	357	2.51138	20	0.107578
28.675	357	2.53739	21.1111	0.107773
28.9165	357	2.56344	21.6667	0.107962
29.158	357	2.58953	21.6667	0.108145
29.3995	357	2.61567	22.7778	0.108321
29.641	357	2.64185	22.7778	0.108491
29.8825	357	2.66807	22.7778	0.108654
30.124	357	2.69433	23.3333	0.10881
30.3655	357	2.72063	23.8889	0.10896
30.607	357	2.74696	23.8889	0.109103
30.8485	357	2.77333	25	0.10924
31.09	357	2.79972	25	0.109369
31.3315	357	2.82615	26.1111	0.109492
31.573	357	2.85261	27.2222	0.109608
31.8145	357	2.87909	28.3333	0.109717
32.056	357	2.9056	28.3333	0.10982
32.2975	357	2.93214	28.3333	0.109915
32.539	357	2.95869	28.8889	0.110004
32.7805	357	2.98527	29.4444	0.110085
33.022	357	3.01186	29.4444	0.11016
33.2635	357	3.03847	30	0.110227
33.505	357	3.0651	30.5556	0.110288
33.7465	357	3.09174	31.6667	0.110342
33.988	357	3.1184	32.2222	0.110388
34.2295	357	3.14506	32.7778	0.110428
34.471	357	3.17173	33.8889	0.11046
34.7125	357	3.19841	35.5556	0.110485
34.954	357	3.2251	35.5556	0.110504
35.1955	357	3.25179	38.3333	0.110515
35.437	357	3.27848	38.8889	0.110519
35.6785	357	3.30517	38.8889	0.110516
35.92	357	3.33186	38.8889	0.110506
36.1615	357	3.35854	38.8889	0.110489
36.403	357	3.38522	39.4444	0.110465
36.6445	357	3.4119	39.4444	0.110434
36.886	357	3.43856	40.5556	0.110396
37.1275	357	3.46522	40.5556	0.11035
37.369	357	3.49186	41.1111	0.110298
37.6105	357	3.51849	41.1111	0.110239
37.852	357	3.54511	41.1111	0.110172
38.0935	357	3.5717	41.6667	0.110099
38.335	357	3.59828	44.4444	0.110018
38.5765	357	3.62484	45.5556	0.109931
38.818	357	3.65138	46.6667	0.109837
39.0595	357	3.67789	48.3333	0.109736
39.301	357	3.70438	48.8889	0.109628
39.5425	357	3.73085	48.8889	0.109513
39.784	357	3.75728	49.4444	0.109391
40.0255	357	3.78368	50.5556	0.109263
40.267	357	3.81005	50.5556	0.109127
40.5085	357	3.83639	51.1111	0.108985
40.75	357	3.86269	51.6667	0.108837
40.9915	357	3.88896	51.6667	0.108682
41.233	357	3.91519	52.7778	0.10852
41.4745	357	3.94137	53.3333	0.108351
41.716	357	3.96752	53.3333	0.108176
41.9575	357	3.99362	53.8889	0.107995
42.199	357	4.01968	55	0.107807
42.4405	357	4.04569	55	0.107612
42.682	357	4.07166	55	0.107412
42.9235	357	4.09757	55	0.107205
43.165	357	4.12344	55	0.106991
43.4065	357	4.14925	55	0.106772
43.648	357	4.17501	55	0.106546
43.8895	357	4.20071	55	0.106315
44.131	357	4.22636	55	0.106077
44.3725	357	4.25195	55	0.105833
44.614	357	4.27747	55	0.105583
44.8555	357	4.30294	55.5556	0.105328
45.097	357	4.32835	56.1111	0.105067
45.3385	357	4.35369	56.1111	0.1048
45.58	357	4.37897	56.1111	0.104527
45.8215	357	4.40418	56.6667	0.104249
46.063	357	4.42932	56.6667	0.103965
46.3045	357	4.45439	56.6667	0.103676
46.546	357	4.47939	56.6667	0.103381
46.7875	357	4.50432	58.3333	0.103081
47.029	357	4.52918	58.8889	0.102776
47.2705	357	4.55397	60	0.102465
47.512	357	4.57867	60	0.10215
47.7535	357	4.6033	61.1111	0.101829
47.995	357	4.62786	61.1111	0.101503
48.2365	357	4.65233	61.1111	0.101173
48.478	357	4.67672	61.1111	0.100837
48.7195	357	4.70103	61.6667	0.100497
48.961	357	4.72526	61.6667	0.100152
49.2025	357	4.74941	61.6667	0.0998026
49.444	357	4.77347	62.2222	0.0994486
49.6855	357	4.79744	62.7778	0.0990901
49.927	357	4.82133	62.7778	0.0987273
50.1685	357	4.84513	62.7778	0.0983601
50.41	357	4.86884	62.7778	0.0979888
50.6515	357	4.89245	62.7778	0.0976133
50.893	357	4.91598	62.7778	0.0972337
51.1345	357	4.93942	62.7778	0.0968501
51.376	357	4.96276	63.8889	0.0964627
51.6175	357	4.98601	63.8889	0.0960714
51.859	357	5.00916	63.8889	0.0956764
52.1005	357	5.03222	63.8889	0.0952777
52.342	357	5.05518	63.8889	0.0948755
52.5835	357	5.07805	64.4444	0.0944697
52.825	357	5.10081	64.4444	0.0940605
53.0665	357	5.12348	65	0.093648
53.308	357	5.14604	65	0.0932323
53.5495	357	5.16851	65	0.0928134
53.791	357	5.19087	65	0.0923914
54.0325	357	5.21313	65	0.0919663
54.274	357	5.23529	65	0.0915384
54.5155	357	5.25735	65	0.0911076
54.757	357	5.2793	65	0.0906741
54.9985	357	5.30114	65	0.0902378
55.24	357	5.32288	65	0.089799
55.4815	357	5.34452	65	0.0893577
55.723	357	5.36604	65	0.0889139
55.9645	357	5.38746	65.5556	0.0884678
56.206	357	5.40877	65.5556	0.0880194
56.4475	357	5.42997	65.5556	0.0875688
56.689	357	5.45107	65.5556	0.0871161
56.9305	357	5.47205	65.5556	0.0866613
57.172	357	5.49293	65.5556	0.0862046
57.4135	357	5.51369	65.5556	0.085746
57.655	357	5.53434	65.5556	0.0852857
57.8965	357	5.55488	65.5556	0.0848235
58.138	357	5.57531	65.5556	0.0843598
58.3795	357	5.59563	65.5556	0.0838945
58.621	357	5.61583	65.5556	0.0834277
58.8625	357	5.63592	65.5556	0.0829595
59.104	357	5.6559	65.5556	0.0824899
59.3455	357	5.67577	65.5556	0.0820191
59.587	357	5.69552	65.5556	0.0815471
59.8285	357	5.71515	65.5556	0.081074
60.07	357	5.73467	65.5556	0.0805998
60.3115	357	5.75408	65.5556	0.0801247
60.553	357	5.77337	65.5556	0.0796486
60.7945	357	5.79255	65.5556	0.0791718
61.036	357	5.81161	65.5556	0.0786941
61.2775	357	5.83056	65.5556	0.0782158
61.519	357	5.84939	65.5556	0.0777369
61.7605	357	5.86811	65.5556	0.0772574
62.002	357	5.88671	65.5556	0.0767775
62.2435	357	5.90519	65.5556	0.0762971
62.485	357	5.92356	65.5556	0.0758164
62.7265	357	5.94181	65.5556	0.0753354
62.968	357	5.95995	65.5556	0.0748542
63.2095	357	5.97797	65.5556	0.0743728
63.451	357	5.99587	65.5556	0.0738914
63.6925	357	6.01366	65.5556	0.0734099
63.934	357	6.03133	65.5556	0.0729285
64.1755	357	6.04888	65.5556	0.0724471
64.417	357	6.06632	65.5556	0.0719659
64.6585	357	6.08364	65.5556	0.0714849
64.9	357	6.10085	65.5556	0.0710042
65.1415	357	6.11793	65.5556	0.0705238
65.383	357	6.13491	66.1111	0.0700438
65.6245	357	6.15177	66.1111	0.0695643
65.866	357	6.16851	66.1111	0.0690852
66.1075	357	6.18513	66.1111	0.0686067
66.349	357	6.20164	66.1111	0.0681289
66.5905	357	6.21804	66.1111	0.0676516
66.832	357	6.23432	66.1111	0.0671751
67.0735	357	6.25049	66.6667	0.0666993
67.315	357	6.26654	66.6667	0.0662244
67.5565	357	6.28247	66.6667	0.0657503
67.798	357	6.29829	66.6667	0.0652771
68.0395	357	6.314	66.6667	0.0648048
68.281	357	6.32959	66.6667	0.0643336
68.5225	357	6.34507	66.6667	0.0638634
68.764	357	6.36044	66.6667	0.0633943
69.0055	357	6.37569	66.6667	0.0629263
69.247	357	6.39083	66.6667	0.0624595
69.4885	357	6.40586	66.6667	0.0619939
69.73	357	6.42078	66.6667	0.0615296
69.9715	357	6.43558	66.6667	0.0610666
70.213	357	6.45027	66.6667	0.0606049
70.4545	357	6.46485	66.6667	0.0601446
70.696	357	6.47932	66.6667	0.0596857
70.9375	357	6.49368	66.6667	0.0592283
71.179	357	6.50793	66.6667	0.0587723
71.4205	357	6.52207	66.6667	0.0583179
71.662	357	6.5361	66.6667	0.0578651
71.9035	357	6.55002	66.6667	0.0574138
72.145	357	6.56383	66.6667	0.0569641
72.3865	357	6.57753	66.6667	0.0565161
72.628	357	6.59112	66.6667	0.0560698
72.8695	357	6.60461	66.6667	0.0556252
73.111	357	6.61799	66.6667	0.0551824
73.3525	357	6.63127	66.6667	0.0547413
73.594	357	6.64443	66.6667	0.0543021
73.8355	357	6.65749	66.6667	0.0538646
74.077	357	6.67045	66.6667	0.053429
74.3185	357	6.6833	66.6667	0.0529953
74.56	357	6.69605	66.6667	0.0525635
74.8015	357	6.70869	67.2222	0.0521337
75.043	357	6.72123	67.2222	0.0517058
75.2845	357	6.73366	67.2222	0.0512798
75.526	357	6.74599	67.2222	0.0508559
75.7675	357	6.75822	67.2222	0.050434
76.009	357	6.77035	67.2222	0.0500141
76.2505	357	6.78238	67.2222	0.0495962
76.492	357	6.79431	67.2222	0.0491805
76.7335	357	6.80614	67.2222	0.0487668
76.975	357	6.81786	67.2222	0.0483553
77.2165	357	6.82949	67.2222	0.0479459
77.458	357	6.84102	67.2222	0.0475386
77.6995	357	6.85245	67.2222	0.0471335
77.941	357	6.86379	67.2222	0.0467306
78.1825	357	6.87502	67.2222	0.0463298
78.424	357	6.88616	67.2222	0.0459313
78.6655	357	6.89721	67.2222	0.045535
78.907	357	6.90816	67.2222	0.0451409
79.1485	357	6.91901	67.2222	0.0451409
0.178	571	0.096646	0	0.0759374
0.4195	571	0.114917	0	0.0759374
0.661	571	0.133324	0	0.0765024
0.9025	571	0.151867	0	0.0770686
1.144	571	0.170548	0	0.0776357
1.3855	571	0.189365	0	0.078204
1.627	571	0.20832	0	0.0787731
1.8685	571	0.227413	0	0.0793431
2.11	571	0.246643	0	0.079914
2.3515	571	0.266011	0	0.0804856
2.593	571	0.285518	0	0.0810579
2.8345	571	0.305162	0	0.0816308
3.076	571	0.324945	0	0.0822043
3.3175	571	0.344867	0	0.0827783
3.559	571	0.364927	0	0.0833526
3.8005	571	0.385126	0	0.0839273
4.042	571	0.405464	0	0.0845023
4.2835	571	0.425941	0	0.0850775
4.525	571	0.446557	0	0.0856528
4.7665	571	0.467311	0	0.0862281
5.008	571	0.488205	0	0.0868034
5.2495	571	0.509237	0	0.0873785
5.491	571	0.530409	0	0.0879535
5.7325	571	0.551719	0	0.0885282
5.974	571	0.573168	0	0.0891026
6.2155	571	0.594755	0	0.0896765
6.457	571	0.616481	0	0.0902499
6.6985	571	0.638346	0	0.0908226
6.94	571	0.660349	0	0.0913947
7.1815	571	0.68249	0	0.091966
7.423	571	0.704768	0	0.0925365
7.6645	571	0.727185	0	0.093106
7.906	571	0.749739	0	0.0936744
8.1475	571	0.77243	0	0.0942418
8.389	571	0.795257	0	0.0948079
8.6305	571	0.818222	0	0.0953727
8.872	571	0.841322	0	0.095936
9.1135	571	0.864559	0	0.0964979
9.355	571	0.887931	0	0.0970582
9.5965	571	0.911438	0	0.0976168
9.838	571	0.93508	0	0.0981737
10.0795	571	0.958856	0	0.0987286
10.321	571	0.982766	0	0.0992816
10.5625	571	1.00681	0	0.0998326
10.804	571	1.03098	0	0.100381
11.0455	571	1.05529	0	0.100928
11.287	571	1.07973	0	0.101472
11.5285	571	1.1043	0	0.102014
11.77	571	1.12901	0	0.102553
12.0115	571	1.15384	0	0.103089
12.253	571	1.1788	0	0.103623
12.4945	571	1.20389	0	0.104154
12.736	571	1.2291	0	0.104682
12.9775	571	1.25445	0	0.105206
13.219	571	1.27992	0	0.105728
13.4605	571	1.30551	0	0.106246
13.702	571	1.33124	0	0.106761
13.9435	571	1.35708	0	0.107273
14.185	571	1.38305	0	0.107781
14.4265	571	1.40914	0	0.108285
14.668	571	1.43535	0	0.108785
14.9095	571	1.46168	0	0.109282
15.151	571	1.48813	0	0.109775
15.3925	571	1.5147	0	0.110263
15.634	571	1.54139	0	0.110748
15.8755	571	1.56819	0	0.111228
16.117	571	1.59511	0	0.111703
16.3585	571	1.62215	0	0.112174
16.6	571	1.64929	0	0.112641
16.8415	571	1.67655	0	0.113103
17.083	571	1.70392	0	0.11356
17.3245	571	1.7314	0	0.114012
17.566	571	1.75899	0	0.114459
17.8075	571	1.78669	0	0.114901
18.049	571	1.81449	0	0.115338
18.2905	571	1.84239	0	0.11577
18.532	571	1.8704	0	0.116196
18.7735	571	1.89852	0	0.116616
19.015	571	1.92673	0	0.117032
19.2565	571	1.95504	0	0.117441
19.498	571	1.98345	0	0.117845
19.7395	571	2.01196	0	0.118242
19.981	571	2.04056	0.555556	0.118634
20.2225	571	2.06926	1.11111	0.11902
20.464	571	2.09805	1.11111	0.119399
20.7055	571	2.12693	1.66667	0.119773
20.947	571	2.1559	2.77778	0.12014
21.1885	571	2.18496	3.33333	0.1205
21.43	571	2.2141	3.33333	0.120854
21.6715	571	2.24333	3.33333	0.121202
21.913	571	2.27264	3.88889	0.121542
22.1545	571	2.30204	4.44444	0.121876
22.396	571	2.33151	5	0.122204
22.6375	571	2.36106	7.22222	0.122524
22.879	571	2.39069	7.22222	0.122837
23.1205	571	2.42039	7.77778	0.123143
23.362	571	2.45017	9.44444	0.123442
23.6035	571	2.48001	10.5556	0.123734
23.845	571	2.50993	11.6667	0.124018
24.0865	571	2.53991	11.6667	0.124295
24.328	571	2.56996	11.6667	0.124565
24.5695	571	2.60008	12.2222	0.124827
24.811	571	2.63026	12.7778	0.125082
25.0525	571	2.66049	12.7778	0.125329
25.294	571	2.69079	15.5556	0.125568
25.5355	571	2.72114	15.5556	0.125799
25.777	571	2.75155	16.1111	0.126023
26.0185	571	2.78201	16.6667	0.126238
26.26	571	2.81252	17.2222	0.126446
26.5015	571	2.84309	17.7778	0.126646
26.743	571	2.87369	17.7778	0.126837
26.9845	571	2.90435	18.8889	0.127021
27.226	571	2.93505	18.8889	0.127196
27.4675	571	2.96578	19.4444	0.127363
27.709	571	2.99656	20	0.127522
27.9505	571	3.02738	20.5556	0.127673
28.192	571	3.05823	21.6667	0.127815
28.4335	571	3.08911	22.2222	0.127949
28.675	571	3.12003	22.7778	0.128075
28.9165	571	3.15097	23.3333	0.128192
29.158	571	3.18194	23.8889	0.1283
29.3995	571	3.21294	25.5556	0.128401
29.641	571	3.24396	26.1111	0.128492
29.8825	571	3.275	26.6667	0.128575
30.124	571	3.30606	26.6667	0.12865
30.3655	571	3.33714	27.2222	0.128716
30.607	571	3.36823	27.7778	0.128773
30.8485	571	3.39934	29.4444	0.128822
31.09	571	3.43045	30	0.128862
31.3315	571	3.46158	31.1111	0.128893
31.573	571	3.49271	31.6667	0.128916
31.8145	571	3.52384	34.4444	0.12893
32.056	571	3.55498	36.1111	0.128936
32.2975	571	3.58612	36.6667	0.128933
32.539	571	3.61726	37.2222	0.128921
32.7805	571	3.64839	37.2222	0.1289
33.022	571	3.67952	37.2222	0.128871
33.2635	571	3.71063	38.3333	0.128833
33.505	571	3.74174	39.4444	0.128787
33.7465	571	3.77284	39.4444	0.128732
33.988	571	3.80392	40	0.128668
34.2295	571	3.83498	40.5556	0.128596
34.471	571	3.86603	40.5556	0.128515
34.7125	571	3.89706	41.1111	0.128425
34.954	571	3.92806	41.1111	0.128327
35.1955	571	3.95904	41.1111	0.128221
35.437	571	3.98999	42.7778	0.128106
35.6785	571	4.02091	42.7778	0.127983
35.92	571	4.05181	43.8889	0.127851
36.1615	571	4.08267	46.6667	0.127711
36.403	571	4.11349	47.2222	0.127562
36.6445	571	4.14428	48.3333	0.127405
36.886	571	4.17503	48.3333	0.12724
37.1275	571	4.20574	48.8889	0.127067
37.369	571	4.2364	49.4444	0.126886
37.6105	571	4.26702	49.4444	0.126696
37.852	571	4.2976	50	0.126499
38.0935	571	4.32812	50.5556	0.126293
38.335	571	4.3586	51.6667	0.126079
38.5765	571	4.38902	52.2222	0.125858
38.818	571	4.41938	52.2222	0.125629
39.0595	571	4.4497	52.2222	0.125391
39.301	571	4.47995	52.2222	0.125147
39.5425	571	4.51014	52.2222	0.124894
39.784	571	4.54027	52.2222	0.124634
40.0255	571	4.57034	52.2222	0.124366
40.267	571	4.60034	52.7778	0.124091
40.5085	571	4.63028	52.7778	0.123809
40.75	571	4.66014	52.7778	0.123519
40.9915	571	4.68994	52.7778	0.123222
41.233	571	4.71966	52.7778	0.122917
41.4745	571	4.7493	52.7778	0.122606
41.716	571	4.77888	52.7778	0.122287
41.9575	571	4.80837	52.7778	0.121962
42.199	571	4.83778	52.7778	0.12163
42.4405	571	4.86712	52.7778	0.121291
42.682	571	4.89637	52.7778	0.120945
42.9235	571	4.92553	52.7778	0.120593
43.165	571	4.95461	52.7778	0.120234
43.4065	571	4.98361	53.3333	0.119869
43.648	571	5.01251	53.8889	0.119497
43.8895	571	5.04132	53.8889	0.119119
44.131	571	5.07004	53.8889	0.118735
44.3725	571	5.09867	53.8889	0.118345
44.614	571	5.1272	54.4444	0.117948
44.8555	571	5.15564	54.4444	0.117546
45.097	571	5.18398	55	0.117138
45.3385	571	5.21222	55.5556	0.116725
45.58	571	5.24036	56.1111	0.116306
45.8215	571	5.26839	56.1111	0.115881
46.063	571	5.29633	56.1111	0.115451
46.3045	571	5.32416	56.1111	0.115015
46.546	571	5.35188	56.1111	0.114575
46.7875	571	5.3795	56.1111	0.114129
47.029	571	5.407	56.1111	0.113678
47.2705	571	5.4344	56.1111	0.113222
47.512	571	5.46169	56.1111	0.112761
47.7535	571	5.48887	56.1111	0.112296
47.995	571	5.51593	56.1111	0.111826
48.2365	571	5.54288	57.7778	0.111352
48.478	571	5.56971	58.3333	0.110873
48.7195	571	5.59643	58.3333	0.11039
48.961	571	5.62303	58.8889	0.109902
49.2025	571	5.64951	58.8889	0.10941
49.444	571	5.67588	58.8889	0.108915
49.6855	571	5.70212	58.8889	0.108415
49.927	571	5.72824	59.4444	0.107912
50.1685	571	5.75424	60	0.107405
50.41	571	5.78012	61.6667	0.106895
50.6515	571	5.80587	61.6667	0.10638
50.893	571	5.8315	61.6667	0.105863
51.1345	571	5.857	61.6667	0.105342
51.376	571	5.88238	62.7778	0.104818
51.6175	571	5.90763	62.7778	0.104291
51.859	571	5.93275	62.7778	0.103761
52.1005	571	5.95775	62.7778	0.103228
52.342	571	5.98261	62.7778	0.102692
52.5835	571	6.00735	62.7778	0.102154
52.825	571	6.03195	62.7778	0.101613
53.0665	571	6.05643	62.7778	0.101069
53.308	571	6.08077	62.7778	0.100524
53.5495	571	6.10498	63.3333	0.0999754
53.791	571	6.12906	63.3333	0.099425
54.0325	571	6.153	63.8889	0.0988726
54.274	571	6.17681	64.4444	0.0983181
54.5155	571	6.20049	64.4444	0.0977617
54.757	571	6.22403	65	0.0972036
54.9985	571	6.24744	65	0.0966437
55.24	571	6.27071	65	0.0960822
55.4815	571	6.29385	65	0.0955192
55.723	571	6.31685	65	0.0949548
55.9645	571	6.33971	65	0.094389
56.206	571	6.36244	65	0.093822
56.4475	571	6.38502	65	0.0932538
56.689	571	6.40748	65	0.0926846
56.9305	571	6.42979	65	0.0921144
57.172	571	6.45197	65	0.0915433
57.4135	571	6.47401	65	0.0909714
57.655	571	6.49591	65	0.0903988
57.8965	571	6.51767	65	0.0898255
58.138	571	6.53929	65	0.0892518
58.3795	571	6.56078	65	0.0886775
58.621	571	6.58212	65	0.0881029
58.8625	571	6.60333	65	0.087528
59.104	571	6.6244	65	0.0869529
59.3455	571	6.64533	65	0.0863776
59.587	571	6.66612	65	0.0858023
59.8285	571	6.68677	65	0.085227
60.07	571	6.70729	65	0.0846518
60.3115	571	6.72766	65	0.0840767
60.553	571	6.74789	65	0.083502
60.7945	571	6.76799	65	0.0829275
61.036	571	6.78795	65	0.0823534
61.2775	571	6.80777	65	0.0817798
61.519	571	6.82745	65	0.0812068
61.7605	571	6.84699	65	0.0806343
62.002	571	6.86639	65	0.0800625
62.2435	571	6.88566	65	0.0794914
62.485	571	6.90479	65	0.0789212
62.7265	571	6.92378	65	0.0783518
62.968	571	6.94263	65	0.0777833
63.2095	571	6.96135	65	0.0772159
63.451	571	6.97993	65	0.0766495
63.6925	571	6.99837	65	0.0760842
63.934	571	7.01668	65	0.07552
64.1755	571	7.03485	65	0.0749572
64.417	571	7.05288	65	0.0743956
64.6585	571	7.07078	65	0.0738353
64.9	571	7.08854	65	0.0732765
65.1415	571	7.10617	65	0.0727191
65.383	571	7.12367	65	0.0721632
65.6245	571	7.14103	65	0.0716088
65.866	571	7.15825	65	0.0710561
66.1075	571	7.17535	65	0.070505
66.349	571	7.19231	65	0.0699556
66.5905	571	7.20914	65	0.069408
66.832	571	7.22583	65	0.0688622
67.0735	571	7.2424	65	0.0683182
67.315	571	7.25883	65	0.0677761
67.5565	571	7.27513	65	0.0672359
67.798	571	7.2913	65	0.0666977
68.0395	571	7.30735	65	0.0661615
68.281	571	7.32326	65.5556	0.0656274
68.5225	571	7.33904	65.5556	0.0650953
68.764	571	7.3547	65.5556	0.0645653
69.0055	571	7.37023	65.5556	0.0640376
69.247	571	7.38563	65.5556	0.063512
69.4885	571	7.40091	65.5556	0.0629886
69.73	571	7.41605	65.5556	0.0624675
69.9715	571	7.43108	65.5556	0.0619487
70.213	571	7.44598	65.5556	0.0614322
70.4545	571	7.46075	65.5556	0.0609181
70.696	571	7.4754	65.5556	0.0604064
70.9375	571	7.48993	65.5556	0.059897
71.179	571	7.50433	65.5556	0.0593901
71.4205	571	7.51861	65.5556	0.0588857
71.662	571	7.53277	65.5556	0.0583838
71.9035	571	7.54681	65.5556	0.0578844
72.145	571	7.56073	65.5556	0.0573875
72.3865	571	7.57453	65.5556	0.0568932
72.628	571	7.58821	65.5556	0.0564015
72.8695	571	7.60177	65.5556	0.0559124
73.111	571	7.61521	65.5556	0.0554259
73.3525	571	7.62854	65.5556	0.054942
73.594	571	7.64175	65.5556	0.0544609
73.8355	571	7.65485	65.5556	0.0539824
74.077	571	7.66783	65.5556	0.0535066
74.3185	571	7.68069	65.5556	0.0530335
74.56	571	7.69344	65.5556	0.0525631
74.8015	571	7.70608	65.5556	0.0520955
75.043	571	7.7186	65.5556	0.0516307
75.2845	571	7.73102	65.5556	0.0511686
75.526	571	7.74332	65.5556	0.0507093
75.7675	571	7.75551	65.5556	0.0502528
76.009	571	7.76759	65.5556	0.0497991
76.2505	571	7.77956	65.5556	0.0493482
76.492	571	7.79142	65.5556	0.0489002
76.7335	571	7.80318	65.5556	0.0484549
76.975	571	7.81483	65.5556	0.0480126
77.2165	571	7.82637	65.5556	0.047573
77.458	571	7.83781	65.5556	0.0471363
77.6995	571	7.84914	66.1111	0.0467025
77.941	571	7.86036	66.1111	0.0462716
78.1825	571	7.87149	66.1111	0.0458435
78.424	571	7.88251	66.6667	0.0454183
78.6655	571	7.89342	66.6667	0.044996
78.907	571	7.90424	66.6667	0.0445765
79.1485	571	7.91495	66.6667	0.0445765
0.178	714	0.0983165	0	0.0809164
0.4195	714	0.117767	0	0.0809164
0.661	714	0.137399	0	0.0816665
0.9025	714	0.157212	0	0.08242
1.144	714	0.177208	0	0.083177
1.3855	714	0.197387	0	0.0839374
1.627	714	0.21775	0	0.0847011
1.8685	714	0.238298	0	0.085468
2.11	714	0.259031	0	0.0862382
2.3515	714	0.279951	0	0.0870114
2.593	714	0.301057	0	0.0877876
2.8345	714	0.322352	0	0.0885668
3.076	714	0.343835	0	0.0893489
3.3175	714	0.365507	0	0.0901338
3.559	714	0.38737	0	0.0909213
3.8005	714	0.409422	0	0.0917115
4.042	714	0.431666	0	0.0925042
4.2835	714	0.454102	0	0.0932994
4.525	714	0.47673	0	0.0940969
4.7665	714	0.499551	0	0.0948966
5.008	714	0.522565	0	0.0956986
5.2495	714	0.545773	0	0.0965025
5.491	714	0.569176	0	0.0973084
5.7325	714	0.592773	0	0.0981162
5.974	714	0.616566	0	0.0989257
6.2155	714	0.640554	0	0.0997369
6.457	714	0.664739	0	0.10055
6.6985	714	0.68912	0	0.101364
6.94	714	0.713697	0	0.102179
7.1815	714	0.738472	0	0.102996
7.423	714	0.763444	0	0.103813
7.6645	714	0.788614	0	0.104632
7.906	714	0.813981	0	0.105451
8.1475	714	0.839547	0	0.106271
8.389	714	0.86531	0	0.107092
8.6305	714	0.891272	0	0.107913
8.872	714	0.917432	0	0.108734
9.1135	714	0.943791	0	0.109556
9.355	714	0.970348	0	0.110377
9.5965	714	0.997103	0	0.111199
9.838	714	1.02406	0	0.11202
10.0795	714	1.05121	0	0.11284
10.321	714	1.07856	0	0.113661
10.5625	714	1.10611	0	0.11448
10.804	714	1.13385	0	0.115299
11.0455	714	1.1618	0	0.116117
11.287	714	1.18994	0	0.116933
11.5285	714	1.21827	0	0.117748
11.77	714	1.24681	0	0.118562
12.0115	714	1.27554	0	0.119374
12.253	714	1.30447	0	0.120185
12.4945	714	1.33359	0	0.120993
12.736	714	1.36291	0	0.1218
12.9775	714	1.39242	0	0.122604
13.219	714	1.42212	0	0.123406
13.4605	714	1.45202	0	0.124205
13.702	714	1.48212	0	0.125001
13.9435	714	1.5124	0	0.125794
14.185	714	1.54287	0	0.126585
14.4265	714	1.57354	0	0.127372
14.668	714	1.60439	0	0.128155
14.9095	714	1.63544	0	0.128935
15.151	714	1.66667	0	0.129712
15.3925	714	1.69809	0	0.130484
15.634	714	1.72969	0	0.131252
15.8755	714	1.76148	0	0.132015
16.117	714	1.79346	0	0.132775
16.3585	714	1.82561	0	0.133529
16.6	714	1.85795	0	0.134279
16.8415	714	1.89047	0	0.135023
17.083	714	1.92317	0	0.135763
17.3245	714	1.95604	0	0.136496
17.566	714	1.9891	0	0.137225
17.8075	714	2.02232	0	0.137947
18.049	714	2.05572	0	0.138664
18.2905	714	2.0893	0	0.139374
18.532	714	2.12304	0	0.140078
18.7735	714	2.15696	0	0.140775
19.015	714	2.19104	0	0.141466
19.2565	714	2.22528	1.11111	0.14215
19.498	714	2.2597	1.11111	0.142827
19.7395	714	2.29427	1.11111	0.143496
19.981	714	2.329	1.66667	0.144158
20.2225	714	2.3639	3.33333	0.144813
20.464	714	2.39895	3.33333	0.14546
20.7055	714	2.43415	3.33333	0.146098
20.947	714	2.46951	4.44444	0.146729
21.1885	714	2.50502	5	0.147351
21.43	714	2.54068	6.11111	0.147965
21.6715	714	2.57649	7.22222	0.14857
21.913	714	2.61244	8.33333	0.149166
22.1545	714	2.64854	8.33333	0.149753
22.396	714	2.68477	9.44444	0.150331
22.6375	714	2.72115	10.5556	0.1509
22.879	714	2.75766	12.2222	0.151459
23.1205	714	2.7943	12.2222	0.152008
23.362	714	2.83108	12.7778	0.152548
23.6035	714	2.86798	14.4444	0.153077
23.845	714	2.90502	15.5556	0.153596
24.0865	714	2.94217	15.5556	0.154105
24.328	714	2.97945	15.5556	0.154604
24.5695	714	3.01684	17.7778	0.155092
24.811	714	3.05436	17.7778	0.155569
25.0525	714	3.09198	18.3333	0.156035
25.294	714	3.12972	18.3333	0.15649
25.5355	714	3.16757	19.4444	0.156933
25.777	714	3.20552	19.4444	0.157366
26.0185	714	3.24358	22.2222	0.157787
26.26	714	3.28173	22.2222	0.158196
26.5015	714	3.31998	22.7778	0.158593
26.743	714	3.35833	23.3333	0.158979
26.9845	714	3.39677	25.5556	0.159353
27.226	714	3.4353	26.1111	0.159714
27.4675	714	3.47391	26.6667	0.160063
27.709	714	3.51261	27.2222	0.1604
27.9505	714	3.55139	27.7778	0.160725
28.192	714	3.59024	29.4444	0.161036
28.4335	714	3.62917	30.5556	0.161336
28.675	714	3.66817	32.7778	0.161622
28.9165	714	3.70723	33.8889	0.161895
29.158	714	3.74636	35.5556	0.162156
29.3995	714	3.78555	36.1111	0.162403
29.641	714	3.8248	36.6667	0.162638
29.8825	714	3.86411	37.2222	0.162859
30.124	714	3.90346	38.3333	0.163067
30.3655	714	3.94287	38.8889	0.163261
30.607	714	3.98232	39.4444	0.163442
30.8485	714	4.02181	40.5556	0.16361
31.09	714	4.06134	41.1111	0.163764
31.3315	714	4.10091	41.1111	0.163905
31.573	714	4.14051	41.1111	0.164032
31.8145	714	4.18014	41.1111	0.164145
32.056	714	4.21979	43.3333	0.164245
32.2975	714	4.25947	43.3333	0.16433
32.539	714	4.29916	44.4444	0.164402
32.7805	714	4.33887	47.7778	0.164461
33.022	714	4.3786	48.3333	0.164505
33.2635	714	4.41833	48.3333	0.164536
33.505	714	4.45807	48.3333	0.164553
33.7465	714	4.49781	48.8889	0.164556
33.988	714	4.53755	49.4444	0.164545
34.2295	714	4.57728	50	0.16452
34.471	714	4.61701	50	0.164481
34.7125	714	4.65673	50.5556	0.164429
34.954	714	4.69643	50.5556	0.164363
35.1955	714	4.73611	50.5556	0.164283
35.437	714	4.77578	51.6667	0.164189
35.6785	714	4.81542	51.6667	0.164082
35.92	714	4.85503	51.6667	0.163961
36.1615	714	4.89461	51.6667	0.163826
36.403	714	4.93416	51.6667	0.163678
36.6445	714	4.97367	51.6667	0.163516
36.886	714	5.01314	51.6667	0.16334
37.1275	714	5.05256	51.6667	0.163152
37.369	714	5.09194	51.6667	0.162949
37.6105	714	5.13126	51.6667	0.162734
37.852	714	5.17054	51.6667	0.162505
38.0935	714	5.20975	51.6667	0.162263
38.335	714	5.24891	52.2222	0.162008
38.5765	714	5.288	52.2222	0.16174
38.818	714	5.32703	52.7778	0.16146
39.0595	714	5.36599	53.3333	0.161166
39.301	714	5.40488	53.3333	0.16086
39.5425	714	5.44369	53.3333	0.160541
39.784	714	5.48242	53.8889	0.160209
40.0255	714	5.52107	54.4444	0.159865
40.267	714	5.55963	55	0.159509
40.5085	714	5.59811	55.5556	0.15914
40.75	714	5.6365	55.5556	0.15876
40.9915	714	5.67479	55.5556	0.158368
41.233	714	5.71299	56.1111	0.157963
41.4745	714	5.75109	56.1111	0.157547
41.716	714	5.78908	57.2222	0.15712
41.9575	714	5.82697	57.2222	0.156681
42.199	714	5.86476	57.7778	0.156231
42.4405	714	5.90243	57.7778	0.155769
42.682	714	5.94	57.7778	0.155297
42.9235	714	5.97744	58.8889	0.154814
43.165	714	6.01477	59.4444	0.15432
43.4065	714	6.05198	60.5556	0.153815
43.648	714	6.08906	61.1111	0.153301
43.8895	714	6.12602	61.6667	0.152775
44.131	714	6.16285	62.7778	0.15224
44.3725	714	6.19956	62.7778	0.151695
44.614	714	6.23612	62.7778	0.15114
44.8555	714	6.27256	63.3333	0.150576
45.097	714	6.30885	63.3333	0.150002
45.3385	714	6.34501	63.8889	0.149418
45.58	714	6.38102	63.8889	0.148826
45.8215	714	6.41689	63.8889	0.148225
46.063	714	6.45261	63.8889	0.147615
46.3045	714	6.48819	63.8889	0.146996
46.546	714	6.52361	64.4444	0.146369
46.7875	714	6.55888	64.4444	0.145734
47.029	714	6.594	64.4444	0.145091
47.2705	714	6.62896	65	0.144439
47.512	714	6.66377	65	0.143781
47.7535	714	6.69841	65	0.143114
47.995	714	6.73289	65	0.14244
48.2365	714	6.76721	65	0.14176
48.478	714	6.80136	65	0.141072
48.7195	714	6.83535	65	0.140377
48.961	714	6.86916	65	0.139676
49.2025	714	6.90281	65	0.138968
49.444	714	6.93628	65	0.138254
49.6855	714	6.96959	65.5556	0.137534
49.927	714	7.00271	65.5556	0.136809
50.1685	714	7.03566	65.5556	0.136077
50.41	714	7.06844	65.5556	0.13534
50.6515	714	7.10103	65.5556	0.134598
50.893	714	7.13345	65.5556	0.13385
51.1345	714	7.16568	65.5556	0.133098
51.376	714	7.19774	65.5556	0.132341
51.6175	714	7.2296	65.5556	0.131579
51.859	714	7.26129	65.5556	0.130813
52.1005	714	7.29279	65.5556	0.130042
52.342	714	7.3241	65.5556	0.129268
52.5835	714	7.35522	65.5556	0.12849
52.825	714	7.38616	65.5556	0.127708
53.0665	714	7.41691	65.5556	0.126922
53.308	714	7.44746	65.5556	0.126133
53.5495	714	7.47783	65.5556	0.125341
53.791	714	7.508	65.5556	0.124546
54.0325	714	7.53798	65.5556	0.123748
54.274	714	7.56777	65.5556	0.122947
54.5155	714	7.59737	65.5556	0.122144
54.757	714	7.62677	65.5556	0.121339
54.9985	714	7.65597	65.5556	0.120531
55.24	714	7.68498	65.5556	0.119721
55.4815	714	7.7138	65.5556	0.11891
55.723	714	7.74242	65.5556	0.118097
55.9645	714	7.77084	65.5556	0.117282
56.206	714	7.79907	65.5556	0.116466
56.4475	714	7.82709	66.1111	0.115649
56.689	714	7.85492	66.1111	0.114831
56.9305	714	7.88256	66.1111	0.114011
57.172	714	7.90999	66.1111	0.113192
57.4135	714	7.93723	66.1111	0.112371
57.655	714	7.96427	66.1111	0.11155
57.8965	714	7.99111	66.1111	0.110729
58.138	714	8.01775	66.6667	0.109907
58.3795	714	8.04419	67.2222	0.109086
58.621	714	8.07044	67.2222	0.108264
58.8625	714	8.09648	67.2222	0.107443
59.104	714	8.12233	67.2222	0.106622
59.3455	714	8.14798	67.2222	0.105802
59.587	714	8.17343	67.2222	0.104982
59.8285	714	8.19869	67.2222	0.104163
60.07	714	8.22374	67.2222	0.103345
60.3115	714	8.2486	67.7778	0.102528
60.553	714	8.27327	67.7778	0.101712
60.7945	714	8.29773	67.7778	0.100898
61.036	714	8.322	67.7778	0.100084
61.2775	714	8.34607	68.3333	0.0992726
61.519	714	8.36995	68.3333	0.0984624
61.7605	714	8.39363	68.8889	0.0976539
62.002	714	8.41712	68.8889	0.0968471
62.2435	714	8.44041	68.8889	0.0960423
62.485	714	8.4635	68.8889	0.0952395
62.7265	714	8.48641	69.4444	0.0944388
62.968	714	8.50912	69.4444	0.0936404
63.2095	714	8.53164	69.4444	0.0928442
63.451	714	8.55396	69.4444	0.0920504
63.6925	714	8.5761	70	0.0912591
63.934	714	8.59804	70	0.0904704
64.1755	714	8.61979	70	0.0896844
64.417	714	8.64136	70.5556	0.0889011
64.6585	714	8.66273	70.5556	0.0881207
64.9	714	8.68392	70.5556	0.0873432
65.1415	714	8.70492	70.5556	0.0865686
65.383	714	8.72573	70.5556	0.0857972
65.6245	714	8.74636	70.5556	0.0850289
65.866	714	8.7668	70.5556	0.0842638
66.1075	714	8.78706	71.1111	0.083502
66.349	714	8.80713	71.1111	0.0827435
66.5905	714	8.82702	71.1111	0.0819885
66.832	714	8.84673	71.1111	0.0812369
67.0735	714	8.86626	71.1111	0.0804889
67.315	714	8.88561	71.1111	0.0797445
67.5565	714	8.90478	71.6667	0.0790038
67.798	714	8.92377	71.6667	0.0782668
68.0395	714	8.94258	71.6667	0.0775336
68.281	714	8.96122	71.6667	0.0768041
68.5225	714	8.97968	71.6667	0.0760786
68.764	714	8.99796	71.6667	0.075357
69.0055	714	9.01607	71.6667	0.0746393
69.247	714	9.03401	71.6667	0.0739257
69.4885	714	9.05178	72.2222	0.0732161
69.73	714	9.06938	72.2222	0.0725107
69.9715	714	9.0868	72.7778	0.0718093
70.213	714	9.10406	72.7778	0.0711121
70.4545	714	9.12115	72.7778	0.0704192
70.696	714	9.13807	72.7778	0.0697305
70.9375	714	9.15483	73.3333	0.069046
71.179	714	9.17142	73.8889	0.0683659
71.4205	714	9.18785	75	0.0676901
71.662	714	9.20412	75	0.0670186
71.9035	714	9.22022	75	0.0663516
72.145	714	9.23616	74.4444	0.0656889
72.3865	714	9.25195	74.4444	0.0650307
72.628	714	9.26757	74.4444	0.0643769
72.8695	714	9.28304	74.4444	0.0637277
73.111	714	9.29835	74.4444	0.0630829
73.3525	714	9.31351	75	0.0624426
73.594	714	9.32851	75	0.0618068
73.8355	714	9.34336	75.5556	0.0611756
74.077	714	9.35806	75.5556	0.060549
74.3185	714	9.37261	75.5556	0.0599269
74.56	714	9.38701	75	0.0593093
74.8015	714	9.40126	75	0.0586964
75.043	714	9.41536	75	0.0580881
75.2845	714	9.42931	73.8889	0.0574843
75.526	714	9.44312	74.4444	0.0568852
75.7675	714	9.45679	74.4444	0.0562906
76.009	714	9.47031	74.4444	0.0557007
76.2505	714	9.48369	74.4444	0.0551154
76.492	714	9.49693	74.4444	0.0545347
76.7335	714	9.51003	75	0.0539586
76.975	714	9.52299	74.4444	0.0533871
77.2165	714	9.53582	74.4444	0.0528203
77.458	714	9.54851	74.4444	0.052258
77.6995	714	9.56106	74.4444	0.0517004
77.941	714	9.57348	74.4444	0.0511473
78.1825	714	9.58576	74.4444	0.0505988
78.424	714	9.59792	74.4444	0.050055
78.6655	714	9.60994	74.4444	0.0495157
78.907	714	9.62183	75.5556	0.048981
79.1485	714	9.6336	75.5556	0.048981

## Sheet: Supplementary Figure 4
Changing light					107					178					267					357					570					714
Time	Simulation	Time	Measurement		Time	Simulation	Time	Measurement		Time	Simulation	Time	Measurement		Time	Simulation	Time	Measurement		Time	Simulation	Time	Measurement		Time	Simulation	Time	Measurement		Time	Simulation	Time	Measurement
0	2.05128	0	1.90383		0.178	0.074822	0	0.08		0.178	0.0626298	0	0.07		0.178	0.103078	0	0.08		0.178	0.0737596	0	0.08		0.178	0.100302	0	0.07		0.178	-0.0962047	0	0.07
0.5	2.09872	0	1.96169		0.4195	0.0817849	21	0.911448		0.4195	0.0706327	21	1.12058		0.4195	0.115706	21	1.69027		0.4195	0.0882829	21	1.60537		0.4195	0.118526	21	2.12706		0.4195	-0.077406	21	2.44651
1	2.1463	0	2.02268		0.661	0.0888109	21	0.906101		0.661	0.0787286	21	1.13346		0.661	0.128459	21	1.75278		0.661	0.102917	21	1.64861		0.661	0.136886	21	2.24739		0.661	-0.0584102	21	2.45131
1.5	2.19421	0	2.01223		0.9025	0.0959005	21	0.917137		0.9025	0.0869183	21	1.15234		0.9025	0.141337	21	1.80786		0.9025	0.117662	21	1.64967		0.9025	0.155383	21	2.28754		0.9025	-0.039216	21	2.40538
2	2.24251	4	2.34174		1.144	0.103054	21	0.917153		1.144	0.0952025	21	1.10907		1.144	0.154341	21	1.68893		1.144	0.132519	21	1.64645		1.144	0.174016	21	2.28393		1.144	-0.0198223	21	2.54412
2.5	2.29111	4	2.54195		1.3855	0.110272	21	0.923129		1.3855	0.103582	21	1.11874		1.3855	0.167471	21	1.75021		1.3855	0.147488	21	1.65543		1.3855	0.192787	21	2.20459		1.3855	-0.000227739	21	2.40679
3	2.33966	4	2.4435		1.627	0.117554	21	0.923443		1.627	0.112058	21	1.1359		1.627	0.180728	21	1.66938		1.627	0.162569	21	1.59832		1.627	0.211695	21	2.19673		1.627	0.0195687	21	2.46389
3.5	2.38858	4	2.313		1.8685	0.124902	21	0.94845		1.8685	0.120631	21	1.1388		1.8685	0.194113	21	1.71489		1.8685	0.177763	21	1.68297		1.8685	0.230741	21	2.17378		1.8685	0.0395683	21	2.52581
4	2.43768	8	2.65019		2.11	0.132315	21	0.926086		2.11	0.129301	21	1.11631		2.11	0.207626	21	1.68699		2.11	0.193069	21	1.6225		2.11	0.249925	21	2.20279		2.11	0.0597721	27	3.4358
4.5	2.48697	8	2.83764		2.3515	0.139794	27	1.24844		2.3515	0.13807	27	1.57718		2.3515	0.221268	27	2.39101		2.3515	0.208488	27	2.51971		2.3515	0.269246	27	2.94136		2.3515	0.0801812	27	3.54537
5	2.53644	8	2.73997		2.593	0.147339	27	1.21001		2.593	0.146939	27	1.63155		2.593	0.23504	27	2.33424		2.593	0.22402	27	2.39483		2.593	0.288706	27	2.93347		2.593	0.100797	27	3.45534
5.5	2.58605	8	2.93544		2.8345	0.15495	27	1.20613		2.8345	0.155907	27	1.58702		2.8345	0.248941	27	2.52708		2.8345	0.239666	27	2.47359		2.8345	0.308305	27	3.0133		2.8345	0.12162	27	3.55173
6	2.63578	12	3.43819		3.076	0.162629	27	1.22266		3.076	0.164977	27	1.5981		3.076	0.262974	27	2.37046		3.076	0.255426	27	2.50272		3.076	0.328042	27	3.00801		3.076	0.142651	27	3.58894
6.5	2.68561	12	3.16522		3.3175	0.170375	27	1.21268		3.3175	0.174149	27	1.59668		3.3175	0.277137	27	2.36365		3.3175	0.2713	27	2.46042		3.3175	0.347917	27	2.90925		3.3175	0.163893	27	3.37816
7	2.73552	12	3.2435		3.559	0.178188	27	1.22432		3.559	0.183422	27	1.57922		3.559	0.291432	27	2.35836		3.559	0.287288	27	2.40854		3.559	0.367931	27	2.92511		3.559	0.185345	27	3.46173
7.5	2.78549	12	3.38		3.8005	0.186069	27	1.20367		3.8005	0.1928	27	1.58429		3.8005	0.30586	27	2.34997		3.8005	0.30339	27	2.42773		3.8005	0.388085	27	3.02532		3.8005	0.207008	27	3.40319
8	2.83549	16	4.04156		4.042	0.194019	27	1.19352		4.042	0.202281	27	1.59184		4.042	0.320421	27	2.44089		4.042	0.319607	27	2.47113		4.042	0.408377	27	2.92016		4.042	0.228884	32	4.20829
8.5	2.88547	16	3.77405		4.2835	0.202037	32	1.77856		4.2835	0.211868	32	2.20945		4.2835	0.335114	32	2.69957		4.2835	0.335939	32	2.83372		4.2835	0.428808	32	3.56011		4.2835	0.250974	32	4.13922
9	2.96218	16	4.03648		4.525	0.210124	32	1.75106		4.525	0.22156	32	2.35421		4.525	0.349942	32	2.89899		4.525	0.352385	32	2.84694		4.525	0.449378	32	3.14239		4.525	0.273278	32	4.16308
9.5	3.03946	16	3.72675		4.7665	0.21828	32	1.71915		4.7665	0.231358	32	2.19421		4.7665	0.364904	32	2.75193		4.7665	0.368947	32	2.90397		4.7665	0.470088	32	3.49711		4.7665	0.295798	32	4.27866
10	3.11721	24	4.54967		5.008	0.226507	32	1.70223		5.008	0.241264	32	2.16054		5.008	0.380001	32	2.8255		5.008	0.385624	32	3.34948		5.008	0.490936	32	3.40753		5.008	0.318534	32	4.12031
10.5	3.19538	24	4.38336		5.2495	0.234803	32	1.81151		5.2495	0.251277	32	2.1765		5.2495	0.395233	32	2.66164		5.2495	0.402417	32	2.82994		5.2495	0.511923	32	3.40135		5.2495	0.341487	32	4.1811
11	3.2741	24	4.66846		5.491	0.243169	32	1.80435		5.491	0.2614	32	2.16025		5.491	0.410601	32	2.76456		5.491	0.419325	32	2.87181		5.491	0.53305	32	3.41932		5.491	0.364657	32	4.42013
11.5	3.35318	24	4.42828		5.7325	0.251606	32	1.87376		5.7325	0.271632	32	2.20724		5.7325	0.426105	32	2.7586		5.7325	0.436349	32	2.93285		5.7325	0.554316	32	3.33225		5.7325	0.388047	45	6.15015
12	3.43267				5.974	0.260114	32	1.73445		5.974	0.281974	45	3.40806		5.974	0.441745	32	2.76777		5.974	0.453488	32	2.84122		5.974	0.57572	32	3.36564		5.974	0.411656	45	6.3263
12.5	3.51253				6.2155	0.268694	45	2.40309		6.2155	0.292427	45	3.42061		6.2155	0.457522	45	4.22264		6.2155	0.470744	45	4.27117		6.2155	0.597263	45	5.19115		6.2155	0.435486	45	6.2018
13	3.59269				6.457	0.277344	45	2.37291		6.457	0.302992	45	3.36153		6.457	0.473436	45	4.11891		6.457	0.488115	45	4.40202		6.457	0.618945	45	5.25599		6.457	0.459536	45	6.53737
13.5	3.67327				6.6985	0.286067	45	2.40494		6.6985	0.313669	45	3.39075		6.6985	0.489488	45	4.26009		6.6985	0.505602	45	4.44118		6.6985	0.640766	45	5.33537		6.6985	0.483808	45	6.20015
14	3.75412				6.94	0.294862	45	2.47538		6.94	0.324459	45	3.38728		6.94	0.505678	45	4.23731		6.94	0.523205	45	4.12038		6.94	0.662725	45	5.38642		6.94	0.508302	45	5.96303
14.5	3.83523				7.1815	0.303729	45	2.41027		7.1815	0.335364	45	3.35482		7.1815	0.522006	45	4.17053		7.1815	0.540924	45	4.3509		7.1815	0.684823	45	5.12957		7.1815	0.533019	45	6.16507
15	3.91656				7.423	0.31267	45	2.43136		7.423	0.346382	45	3.40783		7.423	0.538473	45	4.27796		7.423	0.558759	45	4.23976		7.423	0.707058	45	5.30751		7.423	0.55796	45	6.21937
15.5	3.99812				7.6645	0.321683	45	2.39405		7.6645	0.357517	45	3.44021		7.6645	0.555078	45	4.30682		7.6645	0.57671	45	4.28474		7.6645	0.729431	45	5.56755		7.6645	0.583125	56	7.62391
16	4.07988				7.906	0.330769	56	3.38191		7.906	0.368767	56	4.28212		7.906	0.571822	45	4.36067		7.906	0.594777	45	4.38807		7.906	0.751942	45	5.47917		7.906	0.608514	56	7.74785
16.5	4.16178				8.1475	0.33993	56	3.39189		8.1475	0.380133	56	4.36433		8.1475	0.588706	56	5.53991		8.1475	0.61296	56	5.05539		8.1475	0.774591	56	6.31699		8.1475	0.634128	56	7.81186
17	4.20477				8.389	0.349164	56	3.51559		8.389	0.391617	56	4.35795		8.389	0.605729	56	5.24206		8.389	0.631259	56	5.41837		8.389	0.797376	56	6.04465		8.389	0.659968	56	7.38647
17.5	4.24715				8.6305	0.358472	56	3.30416		8.6305	0.403219	56	4.46838		8.6305	0.622891	56	5.19234		8.6305	0.649673	56	5.23289		8.6305	0.820298	56	6.12827		8.6305	0.686033	56	7.56315
18	4.28952				8.872	0.367854	56	3.46482		8.872	0.41494	56	4.23653		8.872	0.640193	56	5.23879		8.872	0.668204	56	5.10593		8.872	0.843357	56	6.15807		8.872	0.712325	56	7.29356
18.5	4.3313				9.1135	0.377312	56	3.30819		9.1135	0.42678	56	4.44461		9.1135	0.657635	56	5.1105		9.1135	0.68685	56	5.10854		9.1135	0.866552	56	6.02581		9.1135	0.738843	56	7.69669
19	4.37277				9.355	0.386844	56	3.3132		9.355	0.438739	56	4.3467		9.355	0.675217	56	5.12235		9.355	0.705611	56	5.8757		9.355	0.889882	56	6.05296		9.355	0.765589	66	8.89214
19.5	4.41309				9.5965	0.396451	56	3.41951		9.5965	0.450819	56	4.46248		9.5965	0.692939	56	5.08449		9.5965	0.724488	56	5.15821		9.5965	0.913348	56	6.0617		9.5965	0.792561	66	9.19706
20	4.45303				9.838	0.406133	66	3.89895		9.838	0.463021	66	4.94634		9.838	0.710801	56	5.27334		9.838	0.743481	56	5.18926		9.838	0.936949	56	5.99044		9.838	0.81976	66	8.70432
20.5	4.49268				10.0795	0.415892	66	3.84712		10.0795	0.475344	66	5.07801		10.0795	0.728804	66	6.22142		10.0795	0.762588	66	6.32336		10.0795	0.960685	66	7.52966		10.0795	0.847187	66	8.72802
21	4.5308				10.321	0.425726	66	3.92521		10.321	0.487789	66	5.02207		10.321	0.746946	66	6.11164		10.321	0.78181	66	6.40472		10.321	0.984554	66	7.5095		10.321	0.874842	66	9.92137
21.5	4.56843				10.5625	0.435636	66	3.92924		10.5625	0.500357	66	5.17397		10.5625	0.765229	66	6.02399		10.5625	0.801147	66	6.3997		10.5625	1.00856	66	7.39508		10.5625	0.902724	66	8.92069
22	4.6049				10.804	0.445622	66	3.86938		10.804	0.513048	66	5.05297		10.804	0.783651	66	6.11964		10.804	0.820599	66	6.33343		10.804	1.03269	66	7.43489		10.804	0.930834	66	9.21113
22.5	4.64162				11.0455	0.455684	66	3.87907		11.0455	0.525863	66	5.11924		11.0455	0.802214	66	6.10824		11.0455	0.840164	66	6.23888		11.0455	1.05696	66	7.24942		11.0455	0.959171	66	9.55762
23	4.67737				11.287	0.465823	66	3.96738		11.287	0.538803	66	5.02207		11.287	0.820917	66	6.17315		11.287	0.859844	66	6.17888		11.287	1.08136	66	7.59916		11.287	0.987736	79	9.50556
23.5	4.71294				11.5285	0.476039	66	3.863		11.5285	0.551868	66	5.04628		11.5285	0.839759	66	6.06845		11.5285	0.879638	66	6.31471		11.5285	1.1059	66	7.2729		11.5285	1.01653	79	9.64027
24	4.74865				11.77	0.486332	79	4.59828		11.77	0.565058	79	5.77708		11.77	0.858741	66	6.07533		11.77	0.899545	66	6.309		11.77	1.13056	66	7.15045		11.77	1.04555	79	9.75506
					12.0115	0.496702	79	4.55363		12.0115	0.578374	79	5.64463		12.0115	0.877863	79	6.48212		12.0115	0.919565	79	6.83252		12.0115	1.15535	79	7.88378		12.0115	1.0748	79	9.39648
					12.253	0.50715	79	4.50444		12.253	0.591816	79	5.6222		12.253	0.897124	79	6.42295		12.253	0.939698	79	6.93796		12.253	1.18027	79	8.26686		12.253	1.10427	79	8.8104
					12.4945	0.517674	79	4.47136		12.4945	0.605385	79	5.53125		12.4945	0.916524	79	6.58386		12.4945	0.959944	79	6.90309		12.4945	1.20533	79	7.79411		12.4945	1.13397	79	9.3723
					12.736	0.528277	79	4.48913		12.736	0.619082	79	5.57032		12.736	0.936063	79	6.46254		12.736	0.980301	79	6.89252		12.736	1.23051	79	7.83227		12.736	1.1639	79	9.42738
					12.9775	0.538957	79	4.49823		12.9775	0.632906	79	5.77485		12.9775	0.95574	79	6.49		12.9775	1.00077	79	6.81848		12.9775	1.25581	79	7.59682		12.9775	1.19405	79	9.82995
					13.219	0.549715	79	4.39986		13.219	0.646858	79	5.71188		13.219	0.975555	79	6.14435		13.219	1.02135	79	6.72242		13.219	1.28125	79	7.66264		13.219	1.22443
					13.4605	0.56055	79	4.54702		13.4605	0.660939	79	5.76227		13.4605	0.995509	79	5.76118		13.4605	1.04204	79	6.84674		13.4605	1.30681	79	7.682		13.4605	1.25503
					13.702	0.571464				13.702	0.675148				13.702	1.0156	79	6.78681		13.702	1.06285	79	7.01848		13.702	1.33249	79	7.95463		13.702	1.28586
					13.9435	0.582456				13.9435	0.689486				13.9435	1.03583				13.9435	1.08376				13.9435	1.3583				13.9435	1.31691
					14.185	0.593526				14.185	0.703954				14.185	1.05619				14.185	1.10478				14.185	1.38423				14.185	1.34818
					14.4265	0.604675				14.4265	0.718552				14.4265	1.07669				14.4265	1.12591				14.4265	1.41029				14.4265	1.37968
					14.668	0.615902				14.668	0.733279				14.668	1.09733				14.668	1.14715				14.668	1.43647				14.668	1.4114
					14.9095	0.627207				14.9095	0.748137				14.9095	1.1181				14.9095	1.1685				14.9095	1.46276				14.9095	1.44334
					15.151	0.638591				15.151	0.763125				15.151	1.13901				15.151	1.18996				15.151	1.48918				15.151	1.4755
					15.3925	0.650053				15.3925	0.778244				15.3925	1.16005				15.3925	1.21152				15.3925	1.51572				15.3925	1.50788
					15.634	0.661594				15.634	0.793494				15.634	1.18122				15.634	1.23319				15.634	1.54237				15.634	1.54047
					15.8755	0.673213				15.8755	0.808874				15.8755	1.20252				15.8755	1.25496				15.8755	1.56914				15.8755	1.57329
					16.117	0.684911				16.117	0.824386				16.117	1.22396				16.117	1.27684				16.117	1.59603				16.117	1.60632
					16.3585	0.696688				16.3585	0.84003				16.3585	1.24553				16.3585	1.29883				16.3585	1.62303				16.3585	1.63956
					16.6	0.708543				16.6	0.855804				16.6	1.26723				16.6	1.32092				16.6	1.65015				16.6	1.67302
					16.8415	0.720477				16.8415	0.87171				16.8415	1.28906				16.8415	1.34311				16.8415	1.67737				16.8415	1.70669
					17.083	0.732489				17.083	0.887747				17.083	1.31102				17.083	1.3654				17.083	1.70471				17.083	1.74057
					17.3245	0.74458				17.3245	0.903916				17.3245	1.3331				17.3245	1.3878				17.3245	1.73216				17.3245	1.77466
					17.566	0.756749				17.566	0.920216				17.566	1.35532				17.566	1.4103				17.566	1.75972				17.566	1.80896
					17.8075	0.768996				17.8075	0.936648				17.8075	1.37766				17.8075	1.43289				17.8075	1.78739				17.8075	1.84346
					18.049	0.781322				18.049	0.953211				18.049	1.40012				18.049	1.45559				18.049	1.81516				18.049	1.87817
					18.2905	0.793726				18.2905	0.969905				18.2905	1.42271				18.2905	1.47839				18.2905	1.84304				18.2905	1.91308
					18.532	0.806208				18.532	0.986731				18.532	1.44542				18.532	1.50128				18.532	1.87102				18.532	1.9482
					18.7735	0.818767				18.7735	1.00369				18.7735	1.46826				18.7735	1.52427				18.7735	1.89911				18.7735	1.98351
					19.015	0.831405				19.015	1.02077				19.015	1.49121				19.015	1.54736				19.015	1.92729				19.015	2.01903
					19.2565	0.84412				19.2565	1.03799				19.2565	1.51429				19.2565	1.57054				19.2565	1.95558				19.2565	2.05474
					19.498	0.856913				19.498	1.05534				19.498	1.53748				19.498	1.59382				19.498	1.98396				19.498	2.09064
					19.7395	0.869783				19.7395	1.07282				19.7395	1.5608				19.7395	1.61719				19.7395	2.01244				19.7395	2.12673
					19.981	0.88273				19.981	1.09043				19.981	1.58422				19.981	1.64065				19.981	2.04102				19.981	2.16302
					20.2225	0.895755				20.2225	1.10816				20.2225	1.60777				20.2225	1.66421				20.2225	2.06969				20.2225	2.1995
					20.464	0.908856				20.464	1.12603				20.464	1.63142				20.464	1.68785				20.464	2.09846				20.464	2.23616
					20.7055	0.922033				20.7055	1.14403				20.7055	1.65519				20.7055	1.71159				20.7055	2.12731				20.7055	2.273
					20.947	0.935287				20.947	1.16215				20.947	1.67907				20.947	1.73541				20.947	2.15626				20.947	2.31003
					21.1885	0.948617				21.1885	1.1804				21.1885	1.70307				21.1885	1.75933				21.1885	2.18529				21.1885	2.34723
					21.43	0.962023				21.43	1.19878				21.43	1.72716				21.43	1.78332				21.43	2.21442				21.43	2.38461
					21.6715	0.975504				21.6715	1.21728				21.6715	1.75137				21.6715	1.80741				21.6715	2.24362				21.6715	2.42217
					21.913	0.989061				21.913	1.23592				21.913	1.77568				21.913	1.83158				21.913	2.27291				21.913	2.4599
					22.1545	1.00269				22.1545	1.25467				22.1545	1.8001				22.1545	1.85583				22.1545	2.30228				22.1545	2.49779
					22.396	1.0164				22.396	1.27355				22.396	1.82461				22.396	1.88016				22.396	2.33174				22.396	2.53586
					22.6375	1.03018				22.6375	1.29256				22.6375	1.84923				22.6375	1.90458				22.6375	2.36127				22.6375	2.57408
					22.879	1.04403				22.879	1.31169				22.879	1.87395				22.879	1.92907				22.879	2.39087				22.879	2.61247
					23.1205	1.05796				23.1205	1.33095				23.1205	1.89876				23.1205	1.95364				23.1205	2.42056				23.1205	2.65102
					23.362	1.07196				23.362	1.35032				23.362	1.92367				23.362	1.9783				23.362	2.45031				23.362	2.68972
					23.6035	1.08604				23.6035	1.36982				23.6035	1.94868				23.6035	2.00302				23.6035	2.48014				23.6035	2.72858
					23.845	1.10019				23.845	1.38944				23.845	1.97378				23.845	2.02783				23.845	2.51004				23.845	2.76758
					24.0865	1.1144				24.0865	1.40917				24.0865	1.99896				24.0865	2.0527				24.0865	2.54001				24.0865	2.80674
					24.328	1.1287				24.328	1.42903				24.328	2.02424				24.328	2.07765				24.328	2.57004				24.328	2.84603
					24.5695	1.14306				24.5695	1.449				24.5695	2.0496				24.5695	2.10267				24.5695	2.60014				24.5695	2.88547
					24.811	1.15749				24.811	1.46909				24.811	2.07505				24.811	2.12776				24.811	2.6303				24.811	2.92504
					25.0525	1.17199				25.0525	1.4893				25.0525	2.10058				25.0525	2.15292				25.0525	2.66052				25.0525	2.96475
					25.294	1.18657				25.294	1.50962				25.294	2.1262				25.294	2.17815				25.294	2.6908				25.294	3.00459
					25.5355	1.20121				25.5355	1.53006				25.5355	2.15189				25.5355	2.20344				25.5355	2.72114				25.5355	3.04455
					25.777	1.21592				25.777	1.55061				25.777	2.17766				25.777	2.2288				25.777	2.75153				25.777	3.08464
					26.0185	1.2307				26.0185	1.57127				26.0185	2.2035				26.0185	2.25422				26.0185	2.78198				26.0185	3.12485
					26.26	1.24555				26.26	1.59204				26.26	2.22942				26.26	2.2797				26.26	2.81247				26.26	3.16518
					26.5015	1.26046				26.5015	1.61292				26.5015	2.25541				26.5015	2.30525				26.5015	2.84302				26.5015	3.20562
					26.743	1.27544				26.743	1.63391				26.743	2.28147				26.743	2.33085				26.743	2.87362				26.743	3.24617
					26.9845	1.29049				26.9845	1.655				26.9845	2.3076				26.9845	2.35651				26.9845	2.90426				26.9845	3.28683
					27.226	1.30561				27.226	1.6762				27.226	2.33379				27.226	2.38223				27.226	2.93494				27.226	3.3276
					27.4675	1.32078				27.4675	1.69751				27.4675	2.36004				27.4675	2.408				27.4675	2.96567				27.4675	3.36846
					27.709	1.33603				27.709	1.71892				27.709	2.38636				27.709	2.43382				27.709	2.99644				27.709	3.40942
					27.9505	1.35133				27.9505	1.74042				27.9505	2.41273				27.9505	2.4597				27.9505	3.02724				27.9505	3.45047
					28.192	1.3667				28.192	1.76203				28.192	2.43916				28.192	2.48563				28.192	3.05808				28.192	3.4916
					28.4335	1.38213				28.4335	1.78374				28.4335	2.46565				28.4335	2.5116				28.4335	3.08895				28.4335	3.53283
					28.675	1.39763				28.675	1.80554				28.675	2.49219				28.675	2.53763				28.675	3.11986				28.675	3.57413
					28.9165	1.41318				28.9165	1.82744				28.9165	2.51877				28.9165	2.56369				28.9165	3.1508				28.9165	3.61551
					29.158	1.4288				29.158	1.84943				29.158	2.54541				29.158	2.58981				29.158	3.18176				29.158	3.65696
					29.3995	1.44447				29.3995	1.87152				29.3995	2.57209				29.3995	2.61596				29.3995	3.21275				29.3995	3.69849
					29.641	1.4602				29.641	1.89369				29.641	2.59881				29.641	2.64216				29.641	3.24376				29.641	3.74007
					29.8825	1.47599				29.8825	1.91596				29.8825	2.62557				29.8825	2.6684				29.8825	3.27479				29.8825	3.78172
					30.124	1.49184				30.124	1.93831				30.124	2.65237				30.124	2.69467				30.124	3.30585				30.124	3.82343
					30.3655	1.50775				30.3655	1.96075				30.3655	2.67921				30.3655	2.72098				30.3655	3.33692				30.3655	3.86519
					30.607	1.52371				30.607	1.98327				30.607	2.70608				30.607	2.74733				30.607	3.368				30.607	3.907
					30.8485	1.53973				30.8485	2.00587				30.8485	2.73298				30.8485	2.7737				30.8485	3.3991				30.8485	3.94885
					31.09	1.5558				31.09	2.02855				31.09	2.75991				31.09	2.80011				31.09	3.43021				31.09	3.99074
					31.3315	1.57192				31.3315	2.05131				31.3315	2.78687				31.3315	2.82655				31.3315	3.46133				31.3315	4.03267
					31.573	1.5881				31.573	2.07415				31.573	2.81385				31.573	2.85302				31.573	3.49246				31.573	4.07464
					31.8145	1.60433				31.8145	2.09706				31.8145	2.84085				31.8145	2.87952				31.8145	3.52359				31.8145	4.11663
					32.056	1.6206				32.056	2.12004				32.056	2.86787				32.056	2.90604				32.056	3.55472				32.056	4.15865
					32.2975	1.63693				32.2975	2.14309				32.2975	2.89491				32.2975	2.93258				32.2975	3.58585				32.2975	4.20069
					32.539	1.65331				32.539	2.16622				32.539	2.92196				32.539	2.95914				32.539	3.61699				32.539	4.24274
					32.7805	1.66974				32.7805	2.1894				32.7805	2.94903				32.7805	2.98573				32.7805	3.64812				32.7805	4.28481
					33.022	1.68621				33.022	2.21266				33.022	2.9761				33.022	3.01233				33.022	3.67924				33.022	4.32688
					33.2635	1.70273				33.2635	2.23597				33.2635	3.00318				33.2635	3.03895				33.2635	3.71036				33.2635	4.36896
					33.505	1.7193				33.505	2.25935				33.505	3.03027				33.505	3.06558				33.505	3.74146				33.505	4.41104
					33.7465	1.73591				33.7465	2.28278				33.7465	3.05736				33.7465	3.09223				33.7465	3.77256				33.7465	4.45311
					33.988	1.75256				33.988	2.30627				33.988	3.08445				33.988	3.11889				33.988	3.80364				33.988	4.49518
					34.2295	1.76926				34.2295	2.32981				34.2295	3.11153				34.2295	3.14556				34.2295	3.8347				34.2295	4.53723
					34.471	1.786				34.471	2.35341				34.471	3.13861				34.471	3.17223				34.471	3.86574				34.471	4.57926
					34.7125	1.80277				34.7125	2.37705				34.7125	3.16568				34.7125	3.19892				34.7125	3.89677				34.7125	4.62128
					34.954	1.81959				34.954	2.40074				34.954	3.19274				34.954	3.22561				34.954	3.92777				34.954	4.66327
					35.1955	1.83645				35.1955	2.42448				35.1955	3.21979				35.1955	3.2523				35.1955	3.95875				35.1955	4.70523
					35.437	1.85334				35.437	2.44826				35.437	3.24683				35.437	3.27899				35.437	3.9897				35.437	4.74715
					35.6785	1.87028				35.6785	2.47208				35.6785	3.27384				35.6785	3.30568				35.6785	4.02063				35.6785	4.78904
					35.92	1.88724				35.92	2.49594				35.92	3.30084				35.92	3.33237				35.92	4.05152				35.92	4.83089
					36.1615	1.90424				36.1615	2.51983				36.1615	3.32782				36.1615	3.35906				36.1615	4.08238				36.1615	4.87269
					36.403	1.92128				36.403	2.54376				36.403	3.35477				36.403	3.38574				36.403	4.11321				36.403	4.91444
					36.6445	1.93835				36.6445	2.56772				36.6445	3.38169				36.6445	3.41241				36.6445	4.144				36.6445	4.95614
					36.886	1.95544				36.886	2.5917				36.886	3.40858				36.886	3.43908				36.886	4.17475				36.886	4.99778
					37.1275	1.97257				37.1275	2.61572				37.1275	3.43545				37.1275	3.46573				37.1275	4.20546				37.1275	5.03936
					37.369	1.98973				37.369	2.63976				37.369	3.46227				37.369	3.49237				37.369	4.23612				37.369	5.08087
					37.6105	2.00692				37.6105	2.66381				37.6105	3.48907				37.6105	3.519				37.6105	4.26675				37.6105	5.12231
					37.852	2.02413				37.852	2.68789				37.852	3.51582				37.852	3.54561				37.852	4.29732				37.852	5.16368
					38.0935	2.04137				38.0935	2.71199				38.0935	3.54253				38.0935	3.57221				38.0935	4.32785				38.0935	5.20498
					38.335	2.05863				38.335	2.7361				38.335	3.5692				38.335	3.59879				38.335	4.35833				38.335	5.24619
					38.5765	2.07592				38.5765	2.76023				38.5765	3.59582				38.5765	3.62534				38.5765	4.38876				38.5765	5.28731
					38.818	2.09323				38.818	2.78436				38.818	3.62239				38.818	3.65187				38.818	4.41913				38.818	5.32835
					39.0595	2.11056				39.0595	2.8085				39.0595	3.64892				39.0595	3.67838				39.0595	4.44944				39.0595	5.3693
					39.301	2.12791				39.301	2.83264				39.301	3.67539				39.301	3.70487				39.301	4.4797				39.301	5.41014
					39.5425	2.14528				39.5425	2.85679				39.5425	3.7018				39.5425	3.73132				39.5425	4.50989				39.5425	5.45089
					39.784	2.16267				39.784	2.88094				39.784	3.72816				39.784	3.75775				39.784	4.54003				39.784	5.49154
					40.0255	2.18008				40.0255	2.90509				40.0255	3.75446				40.0255	3.78415				40.0255	4.5701				40.0255	5.53207
					40.267	2.1975				40.267	2.92923				40.267	3.7807				40.267	3.81051				40.267	4.60011				40.267	5.5725
					40.5085	2.21493				40.5085	2.95336				40.5085	3.80688				40.5085	3.83684				40.5085	4.63005				40.5085	5.61281
					40.75	2.23238				40.75	2.97749				40.75	3.83299				40.75	3.86314				40.75	4.65992				40.75	5.65301
					40.9915	2.24984				40.9915	3.0016				40.9915	3.85903				40.9915	3.8894				40.9915	4.68972				40.9915	5.69308
					41.233	2.26731				41.233	3.0257				41.233	3.885				41.233	3.91562				41.233	4.71944				41.233	5.73303
					41.4745	2.2848				41.4745	3.04978				41.4745	3.9109				41.4745	3.9418				41.4745	4.7491				41.4745	5.77285
					41.716	2.30229				41.716	3.07385				41.716	3.93672				41.716	3.96794				41.716	4.77867				41.716	5.81254
					41.9575	2.31978				41.9575	3.09789				41.9575	3.96247				41.9575	3.99403				41.9575	4.80817				41.9575	5.85209
					42.199	2.33729				42.199	3.12191				42.199	3.98815				42.199	4.02008				42.199	4.83759				42.199	5.89151
					42.4405	2.3548				42.4405	3.1459				42.4405	4.01374				42.4405	4.04608				42.4405	4.86693				42.4405	5.93078
					42.682	2.37231				42.682	3.16986				42.682	4.03925				42.682	4.07204				42.682	4.89619				42.682	5.96991
					42.9235	2.38982				42.9235	3.19379				42.9235	4.06468				42.9235	4.09795				42.9235	4.92536				42.9235	6.0089
					43.165	2.40734				43.165	3.21769				43.165	4.09002				43.165	4.1238				43.165	4.95444				43.165	6.04773
					43.4065	2.42486				43.4065	3.24156				43.4065	4.11527				43.4065	4.1496				43.4065	4.98344				43.4065	6.08641
					43.648	2.44237				43.648	3.26538				43.648	4.14043				43.648	4.17535				43.648	5.01235				43.648	6.12494
					43.8895	2.45989				43.8895	3.28917				43.8895	4.16551				43.8895	4.20105				43.8895	5.04117				43.8895	6.1633
					44.131	2.4774				44.131	3.31291				44.131	4.19049				44.131	4.22668				44.131	5.0699				44.131	6.20151
					44.3725	2.4949				44.3725	3.33661				44.3725	4.21537				44.3725	4.25226				44.3725	5.09853				44.3725	6.23955
					44.614	2.51241				44.614	3.36026				44.614	4.24016				44.614	4.27778				44.614	5.12707				44.614	6.27742
					44.8555	2.5299				44.8555	3.38386				44.8555	4.26486				44.8555	4.30324				44.8555	5.15552				44.8555	6.31513
					45.097	2.54739				45.097	3.40742				45.097	4.28945				45.097	4.32863				45.097	5.18386				45.097	6.35266
					45.3385	2.56486				45.3385	3.43091				45.3385	4.31394				45.3385	4.35396				45.3385	5.21211				45.3385	6.39002
					45.58	2.58233				45.58	3.45436				45.58	4.33833				45.58	4.37923				45.58	5.24025				45.58	6.4272
					45.8215	2.59978				45.8215	3.47774				45.8215	4.36261				45.8215	4.40443				45.8215	5.2683				45.8215	6.4642
					46.063	2.61723				46.063	3.50107				46.063	4.38679				46.063	4.42956				46.063	5.29624				46.063	6.50102
					46.3045	2.63465				46.3045	3.52433				46.3045	4.41086				46.3045	4.45462				46.3045	5.32407				46.3045	6.53765
					46.546	2.65207				46.546	3.54753				46.546	4.43483				46.546	4.47961				46.546	5.3518				46.546	6.5741
					46.7875	2.66946				46.7875	3.57066				46.7875	4.45868				46.7875	4.50453				46.7875	5.37943				46.7875	6.61036
					47.029	2.68684				47.029	3.59372				47.029	4.48242				47.029	4.52938				47.029	5.40694				47.029	6.64643
					47.2705	2.7042				47.2705	3.61672				47.2705	4.50605				47.2705	4.55415				47.2705	5.43435				47.2705	6.6823
					47.512	2.72154				47.512	3.63964				47.512	4.52956				47.512	4.57884				47.512	5.46164				47.512	6.71798
					47.7535	2.73887				47.7535	3.66249				47.7535	4.55296				47.7535	4.60346				47.7535	5.48882				47.7535	6.75347
					47.995	2.75616				47.995	3.68526				47.995	4.57624				47.995	4.628				47.995	5.51589				47.995	6.78876
					48.2365	2.77344				48.2365	3.70796				48.2365	4.5994				48.2365	4.65247				48.2365	5.54285				48.2365	6.82384
					48.478	2.79069				48.478	3.73057				48.478	4.62245				48.478	4.67685				48.478	5.56969				48.478	6.85873
					48.7195	2.80792				48.7195	3.7531				48.7195	4.64537				48.7195	4.70115				48.7195	5.59641				48.7195	6.89341
					48.961	2.82512				48.961	3.77555				48.961	4.66818				48.961	4.72536				48.961	5.62302				48.961	6.92789
					49.2025	2.84229				49.2025	3.79792				49.2025	4.69086				49.2025	4.7495				49.2025	5.64951				49.2025	6.96215
					49.444	2.85943				49.444	3.8202				49.444	4.71341				49.444	4.77355				49.444	5.67588				49.444	6.99622
					49.6855	2.87654				49.6855	3.84239				49.6855	4.73585				49.6855	4.79751				49.6855	5.70213				49.6855	7.03007
					49.927	2.89363				49.927	3.86449				49.927	4.75815				49.927	4.82138				49.927	5.72825				49.927	7.06371
					50.1685	2.91068				50.1685	3.88649				50.1685	4.78033				50.1685	4.84517				50.1685	5.75426				50.1685	7.09713
					50.41	2.92769				50.41	3.90841				50.41	4.80239				50.41	4.86887				50.41	5.78014				50.41	7.13035
					50.6515	2.94468				50.6515	3.93023				50.6515	4.82431				50.6515	4.89248				50.6515	5.8059				50.6515	7.16335
					50.893	2.96163				50.893	3.95195				50.893	4.84611				50.893	4.91599				50.893	5.83154				50.893	7.19613
					51.1345	2.97854				51.1345	3.97357				51.1345	4.86777				51.1345	4.93942				51.1345	5.85705				51.1345	7.2287
					51.376	2.99541				51.376	3.9951				51.376	4.88931				51.376	4.96275				51.376	5.88243				51.376	7.26104
					51.6175	3.01225				51.6175	4.01652				51.6175	4.91071				51.6175	4.98599				51.6175	5.90769				51.6175	7.29317
					51.859	3.02905				51.859	4.03784				51.859	4.93199				51.859	5.00913				51.859	5.93281				51.859	7.32508
					52.1005	3.04581				52.1005	4.05906				52.1005	4.95312				52.1005	5.03218				52.1005	5.95781				52.1005	7.35677
					52.342	3.06253				52.342	4.08017				52.342	4.97413				52.342	5.05513				52.342	5.98268				52.342	7.38823
					52.5835	3.0792				52.5835	4.10118				52.5835	4.995				52.5835	5.07798				52.5835	6.00742				52.5835	7.41948
					52.825	3.09583				52.825	4.12207				52.825	5.01574				52.825	5.10074				52.825	6.03203				52.825	7.4505
					53.0665	3.11242				53.0665	4.14286				53.0665	5.03634				53.0665	5.12339				53.0665	6.05651				53.0665	7.48129
					53.308	3.12896				53.308	4.16354				53.308	5.05681				53.308	5.14595				53.308	6.08086				53.308	7.51186
					53.5495	3.14546				53.5495	4.18411				53.5495	5.07713				53.5495	5.16841				53.5495	6.10508				53.5495	7.54221
					53.791	3.16191				53.791	4.20456				53.791	5.09733				53.791	5.19076				53.791	6.12916				53.791	7.57233
					54.0325	3.17831				54.0325	4.2249				54.0325	5.11738				54.0325	5.21301				54.0325	6.15311				54.0325	7.60223
					54.274	3.19466				54.274	4.24513				54.274	5.1373				54.274	5.23516				54.274	6.17692				54.274	7.6319
					54.5155	3.21097				54.5155	4.26524				54.5155	5.15708				54.5155	5.25721				54.5155	6.20061				54.5155	7.66134
					54.757	3.22722				54.757	4.28523				54.757	5.17672				54.757	5.27915				54.757	6.22415				54.757	7.69055
					54.9985	3.24342				54.9985	4.3051				54.9985	5.19622				54.9985	5.30098				54.9985	6.24756				54.9985	7.71954
					55.24	3.25957				55.24	4.32486				55.24	5.21559				55.24	5.32272				55.24	6.27084				55.24	7.7483
					55.4815	3.27567				55.4815	4.3445				55.4815	5.23481				55.4815	5.34434				55.4815	6.29398				55.4815	7.77684
					55.723	3.29171				55.723	4.36401				55.723	5.2539				55.723	5.36586				55.723	6.31698				55.723	7.80514
					55.9645	3.3077				55.9645	4.38341				55.9645	5.27285				55.9645	5.38727				55.9645	6.33985				55.9645	7.83322
					56.206	3.32363				56.206	4.40268				56.206	5.29165				56.206	5.40857				56.206	6.36258				56.206	7.86107
					56.4475	3.33951				56.4475	4.42183				56.4475	5.31032				56.4475	5.42977				56.4475	6.38517				56.4475	7.88869
					56.689	3.35533				56.689	4.44086				56.689	5.32885				56.689	5.45085				56.689	6.40763				56.689	7.91609
					56.9305	3.37109				56.9305	4.45976				56.9305	5.34723				56.9305	5.47183				56.9305	6.42995				56.9305	7.94326
					57.172	3.38679				57.172	4.47854				57.172	5.36548				57.172	5.4927				57.172	6.45213				57.172	7.9702
					57.4135	3.40244				57.4135	4.49719				57.4135	5.38359				57.4135	5.51345				57.4135	6.47417				57.4135	7.99691
					57.655	3.41802				57.655	4.51571				57.655	5.40155				57.655	5.5341				57.655	6.49607				57.655	8.0234
					57.8965	3.43354				57.8965	4.53411				57.8965	5.41938				57.8965	5.55463				57.8965	6.51784				57.8965	8.04966
					58.138	3.44901				58.138	4.55238				58.138	5.43706				58.138	5.57506				58.138	6.53946				58.138	8.07569
					58.3795	3.46441				58.3795	4.57053				58.3795	5.45461				58.3795	5.59537				58.3795	6.56095				58.3795	8.1015
					58.621	3.47974				58.621	4.58854				58.621	5.47202				58.621	5.61557				58.621	6.5823				58.621	8.12708
					58.8625	3.49502				58.8625	4.60643				58.8625	5.48928				58.8625	5.63565				58.8625	6.60351				58.8625	8.15244
					59.104	3.51023				59.104	4.62419				59.104	5.50641				59.104	5.65563				59.104	6.62458				59.104	8.17757
					59.3455	3.52537				59.3455	4.64182				59.3455	5.52339				59.3455	5.67549				59.3455	6.64551				59.3455	8.20248
					59.587	3.54045				59.587	4.65932				59.587	5.54024				59.587	5.69523				59.587	6.6663				59.587	8.22717
					59.8285	3.55546				59.8285	4.67669				59.8285	5.55695				59.8285	5.71487				59.8285	6.68696				59.8285	8.25163
					60.07	3.57041				60.07	4.69392				60.07	5.57352				60.07	5.73438				60.07	6.70747				60.07	8.27587
					60.3115	3.58529				60.3115	4.71103				60.3115	5.58995				60.3115	5.75379				60.3115	6.72784				60.3115	8.29989
					60.553	3.60011				60.553	4.72801				60.553	5.60624				60.553	5.77308				60.553	6.74808				60.553	8.32369
					60.7945	3.61485				60.7945	4.74486				60.7945	5.6224				60.7945	5.79225				60.7945	6.76818				60.7945	8.34727
					61.036	3.62953				61.036	4.76157				61.036	5.63841				61.036	5.81131				61.036	6.78814				61.036	8.37063
					61.2775	3.64413				61.2775	4.77815				61.2775	5.65429				61.2775	5.83025				61.2775	6.80796				61.2775	8.39377
					61.519	3.65867				61.519	4.79461				61.519	5.67004				61.519	5.84908				61.519	6.82764				61.519	8.41669
					61.7605	3.67314				61.7605	4.81093				61.7605	5.68564				61.7605	5.8678				61.7605	6.84718				61.7605	8.43939
					62.002	3.68754				62.002	4.82712				62.002	5.70111				62.002	5.8864				62.002	6.86658				62.002	8.46188
					62.2435	3.70186				62.2435	4.84318				62.2435	5.71644				62.2435	5.90488				62.2435	6.88585				62.2435	8.48416
					62.485	3.71611				62.485	4.8591				62.485	5.73164				62.485	5.92324				62.485	6.90498				62.485	8.50622
					62.7265	3.7303				62.7265	4.8749				62.7265	5.7467				62.7265	5.94149				62.7265	6.92397				62.7265	8.52806
					62.968	3.74441				62.968	4.89056				62.968	5.76163				62.968	5.95963				62.968	6.94282				62.968	8.5497
					63.2095	3.75844				63.2095	4.9061				63.2095	5.77642				63.2095	5.97765				63.2095	6.96154				63.2095	8.57112
					63.451	3.77241				63.451	4.9215				63.451	5.79108				63.451	5.99555				63.451	6.98011				63.451	8.59233
					63.6925	3.7863				63.6925	4.93677				63.6925	5.80561				63.6925	6.01334				63.6925	6.99856				63.6925	8.61333
					63.934	3.80012				63.934	4.95191				63.934	5.82				63.934	6.03101				63.934	7.01686				63.934	8.63413
					64.1755	3.81386				64.1755	4.96692				64.1755	5.83426				64.1755	6.04856				64.1755	7.03503				64.1755	8.65471
					64.417	3.82753				64.417	4.9818				64.417	5.84839				64.417	6.066				64.417	7.05306				64.417	8.67509
					64.6585	3.84112				64.6585	4.99654				64.6585	5.86239				64.6585	6.08333				64.6585	7.07096				64.6585	8.69527
					64.9	3.85464				64.9	5.01116				64.9	5.87626				64.9	6.10053				64.9	7.08872				64.9	8.71524
					65.1415	3.86808				65.1415	5.02565				65.1415	5.89				65.1415	6.11762				65.1415	7.10635				65.1415	8.73501
					65.383	3.88145				65.383	5.04001				65.383	5.90361				65.383	6.1346				65.383	7.12384				65.383	8.75457
					65.6245	3.89474				65.6245	5.05424				65.6245	5.91709				65.6245	6.15146				65.6245	7.1412				65.6245	8.77394
					65.866	3.90795				65.866	5.06834				65.866	5.93044				65.866	6.1682				65.866	7.15842				65.866	8.79311
					66.1075	3.92109				66.1075	5.08231				66.1075	5.94366				66.1075	6.18483				66.1075	7.17552				66.1075	8.81208
					66.349	3.93415				66.349	5.09616				66.349	5.95676				66.349	6.20135				66.349	7.19247				66.349	8.83085
					66.5905	3.94714				66.5905	5.10987				66.5905	5.96973				66.5905	6.21775				66.5905	7.2093				66.5905	8.84942
					66.832	3.96005				66.832	5.12346				66.832	5.98258				66.832	6.23403				66.832	7.22599				66.832	8.8678
					67.0735	3.97288				67.0735	5.13693				67.0735	5.9953				67.0735	6.2502				67.0735	7.24255				67.0735	8.88599
					67.315	3.98563				67.315	5.15026				67.315	6.00789				67.315	6.26625				67.315	7.25898				67.315	8.90399
					67.5565	3.99831				67.5565	5.16347				67.5565	6.02037				67.5565	6.28219				67.5565	7.27528				67.5565	8.92179
					67.798	4.0109				67.798	5.17656				67.798	6.03272				67.798	6.29802				67.798	7.29145				67.798	8.93941
					68.0395	4.02342				68.0395	5.18952				68.0395	6.04495				68.0395	6.31373				68.0395	7.30749				68.0395	8.95683
					68.281	4.03587				68.281	5.20235				68.281	6.05705				68.281	6.32933				68.281	7.3234				68.281	8.97407
					68.5225	4.04823				68.5225	5.21506				68.5225	6.06904				68.5225	6.34482				68.5225	7.33918				68.5225	8.99113
					68.764	4.06052				68.764	5.22765				68.764	6.08091				68.764	6.36019				68.764	7.35483				68.764	9.008
					69.0055	4.07272				69.0055	5.24011				69.0055	6.09265				69.0055	6.37545				69.0055	7.37036				69.0055	9.02469
					69.247	4.08485				69.247	5.25246				69.247	6.10428				69.247	6.3906				69.247	7.38576				69.247	9.04119
					69.4885	4.0969				69.4885	5.26468				69.4885	6.11579				69.4885	6.40563				69.4885	7.40103				69.4885	9.05752
					69.73	4.10887				69.73	5.27678				69.73	6.12719				69.73	6.42055				69.73	7.41617				69.73	9.07366
					69.9715	4.12077				69.9715	5.28876				69.9715	6.13846				69.9715	6.43536				69.9715	7.43119				69.9715	9.08963
					70.213	4.13258				70.213	5.30061				70.213	6.14963				70.213	6.45006				70.213	7.44608				70.213	9.10543
					70.4545	4.14432				70.4545	5.31235				70.4545	6.16067				70.4545	6.46465				70.4545	7.46085				70.4545	9.12105
					70.696	4.15598				70.696	5.32398				70.696	6.17161				70.696	6.47913				70.696	7.4755				70.696	9.13649
					70.9375	4.16756				70.9375	5.33548				70.9375	6.18243				70.9375	6.49349				70.9375	7.49002				70.9375	9.15176
					71.179	4.17906				71.179	5.34686				71.179	6.19314				71.179	6.50775				71.179	7.50442				71.179	9.16687
					71.4205	4.19048				71.4205	5.35813				71.4205	6.20373				71.4205	6.5219				71.4205	7.51869				71.4205	9.1818
					71.662	4.20182				71.662	5.36928				71.662	6.21422				71.662	6.53594				71.662	7.53285				71.662	9.19656
					71.9035	4.21309				71.9035	5.38032				71.9035	6.22459				71.9035	6.54986				71.9035	7.54688				71.9035	9.21116
					72.145	4.22427				72.145	5.39124				72.145	6.23486				72.145	6.56368				72.145	7.56079				72.145	9.2256
					72.3865	4.23538				72.3865	5.40205				72.3865	6.24502				72.3865	6.5774				72.3865	7.57459				72.3865	9.23987
					72.628	4.24641				72.628	5.41275				72.628	6.25507				72.628	6.591				72.628	7.58826				72.628	9.25397
					72.8695	4.25737				72.8695	5.42333				72.8695	6.26502				72.8695	6.6045				72.8695	7.60182				72.8695	9.26792
					73.111	4.26824				73.111	5.4338				73.111	6.27485				73.111	6.61789				73.111	7.61526				73.111	9.28171
					73.3525	4.27904				73.3525	5.44416				73.3525	6.28459				73.3525	6.63117				73.3525	7.62858				73.3525	9.29533
					73.594	4.28975				73.594	5.45441				73.594	6.29422				73.594	6.64435				73.594	7.64178				73.594	9.30881
					73.8355	4.30039				73.8355	5.46455				73.8355	6.30374				73.8355	6.65742				73.8355	7.65487				73.8355	9.32212
					74.077	4.31096				74.077	5.47458				74.077	6.31316				74.077	6.67039				74.077	7.66784				74.077	9.33528
					74.3185	4.32144				74.3185	5.4845				74.3185	6.32248				74.3185	6.68325				74.3185	7.6807				74.3185	9.34829
					74.56	4.33185				74.56	5.49432				74.56	6.3317				74.56	6.69601				74.56	7.69344				74.56	9.36115
					74.8015	4.34218				74.8015	5.50403				74.8015	6.34082				74.8015	6.70866				74.8015	7.70607				74.8015	9.37386
					75.043	4.35243				75.043	5.51363				75.043	6.34984				75.043	6.72121				75.043	7.71859				75.043	9.38642
					75.2845	4.36261				75.2845	5.52313				75.2845	6.35876				75.2845	6.73366				75.2845	7.731				75.2845	9.39883
					75.526	4.37271				75.526	5.53252				75.526	6.36759				75.526	6.746				75.526	7.74329				75.526	9.4111
					75.7675	4.38273				75.7675	5.54181				75.7675	6.37631				75.7675	6.75825				75.7675	7.75548				75.7675	9.42322
					76.009	4.39268				76.009	5.551				76.009	6.38494				76.009	6.77039				76.009	7.76755				76.009	9.4352
					76.2505	4.40255				76.2505	5.56009				76.2505	6.39348				76.2505	6.78243				76.2505	7.77951				76.2505	9.44704
					76.492	4.41235				76.492	5.56907				76.492	6.40192				76.492	6.79437				76.492	7.79137				76.492	9.45873
					76.7335	4.42207				76.7335	5.57796				76.7335	6.41027				76.7335	6.80621				76.7335	7.80312				76.7335	9.47029
					76.975	4.43171				76.975	5.58674				76.975	6.41852				76.975	6.81795				76.975	7.81476				76.975	9.48171
					77.2165	4.44128				77.2165	5.59543				77.2165	6.42668				77.2165	6.82959				77.2165	7.82629				77.2165	9.49299
					77.458	4.45077				77.458	5.60402				77.458	6.43475				77.458	6.84113				77.458	7.83772				77.458	9.50414
					77.6995	4.46019				77.6995	5.61251				77.6995	6.44273				77.6995	6.85258				77.6995	7.84904				77.6995	9.51516
					77.941	4.46954				77.941	5.6209				77.941	6.45062				77.941	6.86393				77.941	7.86026				77.941	9.52604
					78.1825	4.47881				78.1825	5.6292				78.1825	6.45842				78.1825	6.87518				78.1825	7.87138				78.1825	9.53679
					78.424	4.488				78.424	5.63741				78.424	6.46614				78.424	6.88633				78.424	7.88239				78.424	9.54741
					78.6655	4.49712				78.6655	5.64552				78.6655	6.47376				78.6655	6.89739				78.6655	7.8933				78.6655	9.55791
					78.907	4.50617				78.907	5.65353				78.907	6.4813				78.907	6.90835				78.907	7.90411				78.907	9.56827
					79.1485	4.51515				79.1485	5.66146				79.1485	6.48876				79.1485	6.91922				79.1485	7.91481				79.1485	9.57851
					79.39	4.52405				79.39	5.66929				79.39	6.49613				79.39	6.93				79.39	7.92542				79.39	9.58863
					79.6315	4.53288				79.6315	5.67704				79.6315	6.50341				79.6315	6.94068				79.6315	7.93593				79.6315	9.59862
					79.873	4.54164				79.873	5.68469				79.873	6.51061				79.873	6.95127				79.873	7.94633				79.873	9.60849

## Sheet: Supplementary Figure 5
Optimal Initial OD prediction			Measured GSVs	Predicted GSNs
Initial	Growth		0.00796343	0.00801306
0.25641	2.64346		0.00907286	0.00900551
0.384615	3.13062		0.00915749	0.00918545
0.512821	3.5334		0.00959199	0.00954726
0.641026	3.87685		0.00995355	0.00989436
0.769231	4.15972		0.0102331	0.01015
0.897436	4.39954		0.010328	0.0103565
1.02564	4.60041		0.0107156	0.010659
1.15385	4.76648		0.0127499	0.0126903
1.28205	4.90275		0.0132215	0.0131527
1.41026	5.01855		0.0137092	0.0136505
1.53846	5.11158		0.014342	0.0142665
1.66667	5.18716		0.0154102	0.015342
1.79487	5.24506		0.0158291	0.0157451
1.92308	5.28877		0.0164036	0.0163547
2.05128	5.31913		0.0173005	0.0172049
2.17949	5.33792		0.018402	0.0183432
2.30769	5.34482		0.0192264	0.0189977
2.4359	5.34271		0.0193951	0.0192035
2.5641	5.33494		0.0195651	0.0197208
2.69231	5.31631		0.0204349	0.0203473
2.82051	5.29205		0.0211547	0.0210156
2.94872	5.26261		0.0215228	0.0214464
3.07692	5.22666		0.0218963	0.0218355
3.20513	5.18169		0.0234464	0.0237721
3.33333	5.12907		0.0236465	0.0239
3.46154	5.08019		0.0248776	0.0247613
3.58974	5.03025		0.0259438	0.025845
3.71795	4.97149		0.0263807	0.026329
3.84615	4.91093		0.0281883	0.0281174
3.97436	4.84501		0.0293675	0.0293087
4.10256	4.77463		0.0303386	0.0302613
4.23077	4.70382		0.032355	0.0322331
4.35897	4.63013		0.0326141	0.0327821
4.48718	4.5529		0.0350154	0.035012
4.61538	4.47362		0.03529	0.0355174
4.74359	4.39193		0.0378304	0.0380834
4.87179	4.30949		0.0392951	0.039412
5	4.22525		0.0411018	0.0412614
5.12821	4.13936		0.0417157	0.0420198
5.25641	4.05002		0.0445487	0.0447475
5.38462	3.96075		0.0448704	0.0453019
5.51282	3.8699		0.0498493	0.0499116
5.64103	3.77703		0.051568	0.0516589
5.76923	3.68114		0.0540174	0.0541492
5.89744	3.58756		0.0586766	0.0582974
6.02564	3.49225		0.0590398	0.059089
6.15385	3.39424		0.0608634	0.0604613
6.28205	3.29489		0.0612294	0.0612971
6.41026	3.19613		0.066011	0.0660294
6.53846	3.09577		0.0678518	0.0678332
6.66667	2.99437		0.0758153	0.0751332
6.79487	2.89062		0.0761677	0.0751918
6.92308	2.78722		0.0765188	0.0766989
7.05128	2.68234		0.0768687	0.0773352
7.17949	2.58673		0.0796185	0.0794351
7.30769	2.49829		0.0802906	0.0801622
7.4359	2.41444		0.0835396	0.0834561
7.5641	2.32775		0.0853869	0.0854421
			0.0868589	0.0868878
			0.0874291	0.0874826
			0.0877101	0.088051
			0.0903567	0.0902959
			0.091089	0.091107
			0.0915604	0.0915215
			0.0922413	0.0921125
			0.0924611	0.0926312
			0.0938966	0.0940109
			0.0946325	0.0946877
			0.0956156	0.0956359
			0.0959101	0.0959103
			0.096051	0.0961841
			0.0976406	0.097631
			0.0980731	0.0980326
			0.0981063	0.0980941
			0.098135	0.0981574
			0.0982029	0.0981919
			0.0982082	0.0982048
			0.0981422	0.0981575
			0.0981148	0.098095
			0.0977296	0.097728
			0.0948546	0.0948741
			0.0941391	0.0942429
			0.0901767	0.0902936
			0.0899237	0.0897747
			0.0891457	0.0892417
			0.0888802	0.088697
			0.0869395	0.0867999
			0.08577	0.0856759
			0.0845601	0.0846025
			0.0842516	0.0839237
			0.0807172	0.0808216
			0.0803843	0.0801123
			0.0780075	0.0778787
			0.0741379	0.0740933
			0.0737796	0.0734232
			0.071613	0.0712199
			0.0690567	0.0688069
			0.0683225	0.068043
			0.0664827	0.0662948
			0.0624328	0.0622383
			0.0555373	0.0550941
			0.0548252	0.0545665
			0.0534114	0.0532504
			0.0516653	0.0514995
			0.0506299	0.0503628
			0.0489262	0.0489987
			0.048589	0.0482673
			0.0475844	0.0475128
			0.0469208	0.0468471
			0.0465909	0.0462206
			0.043049	0.0428507
			0.0408824	0.0408075
			0.0399755	0.0398672
			0.0376228	0.0377722
			0.0373355	0.0372036
			0.0340078	0.0343127
			0.0337405	0.0336801
			0.0334748	0.0331539
			0.0321696	0.0320653
			0.0314051	0.0313913
			0.0301621	0.0303547
			0.0299181	0.0299155
			0.0294348	0.0293716
			0.0287214	0.0289613
			0.0284866	0.0285231
			0.0282534	0.0281915
			0.0277916	0.0277456
			0.0273358	0.0272921
			0.0268861	0.0268359
			0.0253593	0.0254606
			0.0249365	0.0248896
			0.0237029	0.0237221
			0.0233033	0.0233048
			0.0229093	0.0228527
			0.0225211	0.0224261
			0.0210237	0.0209649
			0.020663	0.0205496
			0.0197848	0.0197323
			0.0189393	0.0188906
			0.0184474	0.0183221
			0.0171907	0.0170609
			0.0164446	0.0163943

[truncated: 4 more sheets: Supplementary Figure 6, Supplementary Figure 7, Supplementary Figure 8, Supplementary Figure 10]
